# Supplementary material for: VIRMA-mediated m6A modification regulates forebrain formation through modulating ribosome biogenesis
Source: Sci Adv. 2025 Jun 27;11(26):eadq9643. doi: 10.1126/sciadv.adq9643 (PMC12204135; doi:10.1126/sciadv.adq9643)
Supplement: Supplementary file 2 — Tables S1 to S5 [file sciadv.adq9643_tables_s1_to_s5.zip]

Archive with 5 entries (5 files):
- adq9643_table_s1.xlsx
- adq9643_table_s2.xlsx
- adq9643_table_s3.xlsx
- adq9643_table_s4.xlsx
- adq9643_table_s5.xlsx
