# Supplementary material for: VIRMA-mediated m6A modification regulates forebrain formation through modulating ribosome biogenesis
Source: Sci Adv. 2025 Jun 27;11(26):eadq9643. doi: 10.1126/sciadv.adq9643 (PMC12204135; doi:10.1126/sciadv.adq9643)
Supplement: Supplementary file 2 — Tables S1 to S5 [file sciadv.adq9643_tables_s1_to_s5.zip › adq9643_table_s1.xlsx]

## Sheet: Summary of MeRIP-m6A-seq Data
MeRIP-m6A-seq: sequencing depth and quality assessment of mapped reads referenced to the GRCm38 genome
Our study	PE150 sequence reads numbers
Samples	Raw	Quality control	After rRNA removal	rRNA %	Mapped	Mapped %
WT-Input1	72029250	71965692	46582824	0.3527	38523551	0.827
WT-Input2	76668378	76591958	46777828	0.3893	38591248	0.825
WT-Input4	75693504	75620232	46638356	0.3833	38016209	0.8151
WT-Input5	77006594	76945700	48907554	0.3644	40860299	0.8355
cKO-Input1	64858766	64794778	40861134	0.3694	33399139	0.8174
cKO-Input3	69786930	69716052	44741668	0.3582	36561170	0.8172
cKO-Input4	79734086	79650810	50488568	0.3661	41238297	0.8168
cKO-Input5	69105614	69031670	43159006	0.3748	35113759	0.8136
WT-IP1	69188104	69151300	67007676	0.031	60596061	0.9043
WT-IP2	73531190	73475972	69937404	0.0482	63403966	0.9066
WT-IP4	64675452	64639554	61849958	0.0432	56520354	0.9138
WT-IP5	58796466	58774134	56886662	0.0321	52388426	0.9209
cKO-IP1	62374786	62341666	57618912	0.0758	51523377	0.8942
cKO-IP3	66007786	65971114	56952768	0.1367	50277034	0.8828
cKO-IP4	69032210	68996008	64622320	0.0634	58516645	0.9055
cKO-IP5	64467480	64425164	56751946	0.1191	50428969	0.8886

## Sheet: VIRMA WT-18631 peaks
peak_ID	name	chr	chromStart	chromEnd	score	strand	thickStart	thickEnd	itemRgb	blockCount	blockSizes	blockStarts	ReadsCount.input	ReadsCount.IP	log2FoldChange	pvalue	padj	OverlapGene	Symbol	Priority	DRACH motif number
2734	peak_2734	chr2	180659063	180662413	Inf	-	180659063	180662413	0	1	3350	0	3088	97627	5.73654	0	0	ENSMUST00000087517	Dido1	UTR3	77
8428	peak_8428	chr8	22938179	22940979	Inf	+	22938179	22940979	0	1	2800	0	6364	136053	5.52453	0	0	ENSMUST00000044331	Kat6a	LastExon	66
615	peak_615	chr1	33800682	33803332	Inf	-	33800682	33803332	0	1	2650	0	2617	78451	6.25484	0	0	ENSMUST00000044455	Zfp451	UTR3	65
2492	peak_2492	chr2	140659462	140661537	Inf	-	140659462	140661537	0	1	2075	0	1536	67327	6.81861	0	0	ENSMUST00000056760	Flrt3	UTR3	65
8114	peak_8114	chr7	105752988	105756013	Inf	-	105752988	105756013	0	1	3025	0	3189	80947	5.08413	0	0	ENSMUST00000078482	Dchs1	UTR3	65
18292	peak_18292	chrX	134689461	134691186	Inf	+	134689461	134691186	0	1	1725	0	3557	100682	5.99789	0	0	ENSMUST00000124226	Armcx4	LastExon	64
9348	peak_9348	chr8	121600227	121604128	Inf	-	121600227	121604128	0	2	2104321	0,3580	2811	71354	5.83751	0	0	ENSMUST00000154725	Zcchc14	UTR3	60
11499	peak_11499	chr11	49215106	49218106	Inf	+	49215106	49218106	0	1	3000	0	2361	42132	5.48775	0	0	ENSMUST00000061757	Zfp62	LastExon	58
11728	peak_11728	chr11	77453451	77455626	Inf	+	77453451	77455626	0	1	2175	0	1722	59144	6.27383	0	0	ENSMUST00000181283	Ssh2	LastExon	58
101	peak_101	chr1	42697145	42700207	Inf	+	42697145	42700207	0	1	3062	0	10329	513121	5.91337	0	0	ENSMUST00000054883	Pou3f3	UTR5	57
378	peak_378	chr1	136625000	136628066	Inf	+	136625000	136628066	0	2	512799	0,267	2114	50369	5.77702	0	0	ENSMUST00000112046	Zfp281	UTR5	55
4652	peak_4652	chr4	133679982	133684436	Inf	-	133679982	133684436	0	2	2073,2	0,4452	6274	136495	5.45541	0	0	ENSMUST00000008024	Arid1a	UTR3	53
10386	peak_10386	chr9	106884084	106886634	Inf	-	106884084	106886634	0	1	2550	0	6558	228684	5.34678	0	0	ENSMUST00000185707	Rbm15b	UTR3	53
13723	peak_13723	chr13	23355727	23357677	Inf	-	23355727	23357677	0	1	1950	0	1340	30854	5.85425	0	0	ENSMUST00000050101	Zfp322a	UTR3	53
2441	peak_2441	chr2	128610803	128612778	Inf	-	128610803	128612778	0	1	1975	0	1275	23473	5.56212	0	0	ENSMUST00000014499	Anapc1	UTR3	52
10225	peak_10225	chr9	62795856	62797706	Inf	-	62795856	62797706	0	1	1850	0	3664	74684	5.67986	0	0	ENSMUST00000034775	Fem1b	UTR3	52
14079	peak_14079	chr13	119766086	119776220	Inf	-	119766086	119776220	0	3	940131454	0,2619,9680	2170	44707	5.71857	0	0	ENSMUST00000223813	Zfp131	UTR3	52
16870	peak_16870	chr18	5766308	5770541	Inf	+	5766308	5770541	0	2	1717158	0,4075	2366	35009	5.11026	0	0	ENSMUST00000177030	Zeb1	UTR5	52
9441	peak_9441	chr9	20593308	20595008	Inf	+	20593308	20595008	0	1	1700	0	732	18999	6.04757	0	0	ENSMUST00000140668	Zfp846	UTR3	51
16065	peak_16065	chr17	21722127	21724027	Inf	+	21722127	21724027	0	1	1900	0	578	13718	5.79308	0	0	ENSMUST00000073312	Zfp760	LastExon	51
608	peak_608	chr1	30824282	30831280	Inf	-	30824282	30831280	0	2	2371438	0,5560	2036	34196	5.42574	0	0	ENSMUST00000185521	Phf3	UTR3	50
9866	peak_9866	chr9	111272319	111274219	Inf	+	111272319	111274219	0	1	1900	0	1921	59616	6.31614	0	0	ENSMUST00000060711	Epm2aip1	LastExon	50
9987	peak_9987	chr9	20435921	20438021	Inf	-	20435921	20438021	0	1	2100	0	1159	41180	6.49535	0	0	ENSMUST00000098970	Zfp26	UTR3	50
2012	peak_2012	chr2	20848443	20853120	Inf	-	20848443	20853120	0	2	1942,83	0,4594	4305	67733	5.09927	0	0	ENSMUST00000141298	Arhgap21	UTR3	49
17373	peak_17373	chr18	46504920	46524782	Inf	-	46504920	46524782	0	2	1469681	0,19181	1549	51479	6.40595	0	0	ENSMUST00000036226	Fem1c	UTR3	49
5428	peak_5428	chr5	138456187	138457787	Inf	+	138456187	138457787	0	1	1600	0	774	19277	5.97564	0	0	ENSMUST00000085856	Zfp157	LastExon	48
2784	peak_2784	chr3	16204018	16214348	Inf	+	16204018	16214348	0	2	1406394	0,9936	2619	54007	5.72425	0	0	ENSMUST00000108346	Ythdf3	Exon	47
7025	peak_7025	chr7	12492505	12494530	Inf	+	12492505	12494530	0	1	2025	0	1046	20782	5.56984	0	0	ENSMUST00000151933	Zfp606	UTR3	46
7436	peak_7436	chr7	98715212	98717137	Inf	+	98715212	98717137	0	1	1925	0	1713	58776	6.45565	0	0	ENSMUST00000033009	Thap12	LastExon	46
9757	peak_9757	chr9	101074726	101102226	Inf	+	101074726	101102226	0	2	6941656	0,25844	2192	81857	6.44646	0	0	ENSMUST00000085177	Msl2	LastExon	45
12889	peak_12889	chr12	76385885	76387560	Inf	+	76385885	76387560	0	1	1675	0	933	21020	5.84972	0	0	ENSMUST00000042779	Zbtb1	LastExon	45
15378	peak_15378	chr15	100480669	100482694	Inf	-	100480669	100482694	0	1	2025	0	1141	30242	5.65112	0	0	ENSMUST00000061457	Csrnp2	UTR3	45
4628	peak_4628	chr4	132186636	132205570	Inf	-	132186636	132205570	0	2	3111439	0,17495	3098	70026	5.84658	0	0	ENSMUST00000102570	Ythdf2	UTR3	44
13222	peak_13222	chr12	80338321	80340121	Inf	-	80338321	80340121	0	1	1800	0	1326	49777	5.91788	0	0	ENSMUST00000054145	Dcaf5	UTR3	44
15979	peak_15979	chr17	3196936	3198536	Inf	+	3196936	3198536	0	1	1600	0	2307	74048	6.30608	0	0	ENSMUST00000076734	Scaf8	LastExon	44
766	peak_766	chr1	77368834	77373822	Inf	-	77368834	77373822	0	2	837913	0,4075	2631	59363	5.83974	0	0	ENSMUST00000188797	Epha4	UTR3	43
3449	peak_3449	chr3	95763547	95765922	Inf	-	95763547	95765922	0	1	2375	0	2099	46195	5.43607	0	0	ENSMUST00000090791	Rprd2	UTR3	43
6595	peak_6595	chr6	34156554	34158479	Inf	-	34156554	34158479	0	1	1925	0	747	18145	5.83494	0	0	ENSMUST00000146514	Slc35b4	UTR3	43
12083	peak_12083	chr11	3640209	3641384	Inf	-	3640209	3641384	0	1	1175	0	1276	20413	5.32581	0	0	ENSMUST00000144852	Tug1	UTR3	43
7955	peak_7955	chr7	63889971	63891571	Inf	-	63889971	63891571	0	1	1600	0	853	41850	6.29999	0	0	ENSMUST00000063694	Klf13	UTR3	41
10400	peak_10400	chr9	107851372	107853413	Inf	-	107851372	107853413	0	2	611289	0,752	2730	49328	5.53175	0	0	ENSMUST00000182301	Rbm6	UTR3	41
2356	peak_2356	chr2	115863288	115864488	Inf	-	115863288	115864488	0	1	1200	0	4148	110476	6.08552	0	0	ENSMUST00000074285	Meis2	UTR3	40
6115	peak_6115	chr6	4756700	4758575	Inf	+	4756700	4758575	0	1	1875	0	899	24664	6.11147	0	0	ENSMUST00000176204	Peg10	UTR3	40
8463	peak_8463	chr8	33386349	33417074	Inf	+	33386349	33417074	0	2	1182518	0,30207	1672	53967	6.28057	0	0	ENSMUST00000070340	Purg	LastExon	40
15961	peak_15961	chr16	96001884	96003109	Inf	-	96001884	96003109	0	1	1225	0	2075	81586	6.5859	0	0	ENSMUST00000232755	Brwd1	UTR3	40
2219	peak_2219	chr2	65460142	65461467	Inf	-	65460142	65461467	0	1	1325	0	258	13039	7.0193	0	0	ENSMUST00000100069	Scn3a	UTR3	39
3592	peak_3592	chr3	133466203	133468053	Inf	-	133466203	133468053	0	1	1850	0	1116	37360	6.3434	0	0	ENSMUST00000197211	Tet2	UTR3	39
9885	peak_9885	chr9	118484502	118485777	Inf	+	118484502	118485777	0	1	1275	0	4395	97298	5.79568	0	0	ENSMUST00000035020	Eomes	LastExon	39
10951	peak_10951	chr10	7911434	7920524	Inf	-	7911434	7920524	0	2	1141411	0,7679	2444	47655	5.58253	0	0	ENSMUST00000130322	Tab2	LastExon	39
12538	peak_12538	chr11	100462613	100464263	Inf	-	100462613	100464263	0	1	1650	0	1587	39894	5.99436	0	0	ENSMUST00000056665	Klhl11	UTR3	38
14873	peak_14873	chr15	81649228	81651253	Inf	+	81649228	81651253	0	1	2025	0	2404	71603	5.72108	0	0	ENSMUST00000068387	Ep300	LastExon	38
447	peak_447	chr1	167001766	167079674	Inf	+	167001766	167079674	0	2	621138	0,76770	470	17922	6.13466	0	0	ENSMUST00000126198	Fam78b	LastExon	37
3790	peak_3790	chr4	55079358	55081661	Inf	+	55079358	55081661	0	2	29996	0,1307	4100	63601	5.31216	0	0	ENSMUST00000079605	Zfp462	LastExon	37
11311	peak_11311	chr10	117073353	117074753	Inf	-	117073353	117074753	0	1	1400	0	910	26902	6.07169	0	0	ENSMUST00000020381	Frs2	UTR3	37
9691	peak_9691	chr9	72618710	72620085	Inf	+	72618710	72620085	0	1	1375	0	1514	41035	6.12621	0	0	ENSMUST00000093820	Rfx7	LastExon	36
13708	peak_13708	chr13	17717836	17719380	Inf	-	17717836	17719380	0	2	1075,25	0,1519	1009	31035	6.28437	0	0	ENSMUST00000222800	Cdk13	UTR3	36
16354	peak_16354	chr17	69387644	69389019	Inf	+	69387644	69389019	0	1	1375	0	997	30767	6.05536	0	0	ENSMUST00000112676	Zbtb14	LastExon	36
18493	peak_18493	chrX	95426642	95427992	Inf	-	95426642	95427992	0	1	1350	0	685	15033	5.64722	0	0	ENSMUST00000084535	Amer1	LastExon	36
772	peak_772	chr1	82237150	82287897	Inf	-	82237150	82287897	0	2	4541121	0,49626	2048	63927	5.93318	0	0	ENSMUST00000069799	Irs1	UTR3	35
1207	peak_1207	chr2	4611018	4612343	Inf	+	4611018	4612343	0	1	1325	0	1779	60511	6.20109	0	0	ENSMUST00000075767	Frmd4a	UTR3	35
12581	peak_12581	chr11	104378721	104425166	Inf	-	104378721	104425166	0	2	1051245	0,45200	2653	49440	5.48502	0	0	ENSMUST00000106971	Kansl1	Exon	35
16603	peak_16603	chr17	33333966	33335516	Inf	-	33333966	33335516	0	1	1550	0	972	32397	6.33306	0	0	ENSMUST00000054072	Zfp81	UTR3	35
16912	peak_16912	chr18	31780827	31782377	Inf	+	31780827	31782377	0	1	1550	0	1059	21242	5.6198	0	0	ENSMUST00000180550	Gm26533	UTR3	35
399	peak_399	chr1	151818374	151819324	Inf	+	151818374	151819324	0	1	950	0	637	24416	6.48687	0	0	ENSMUST00000191070	Edem3	LastExon	34
1501	peak_1501	chr2	83879267	83880742	Inf	+	83879267	83880742	0	1	1475	0	1257	49777	6.59898	0	0	ENSMUST00000051454	Fam171b	LastExon	34
2679	peak_2679	chr2	168181635	168182985	Inf	-	168181635	168182985	0	1	1350	0	4518	96069	5.74732	0	0	ENSMUST00000088001	Adnp	UTR3	34
4443	peak_4443	chr4	88720066	88721691	Inf	-	88720066	88721691	0	1	1625	0	3235	117545	6.54381	0	0	ENSMUST00000094993	Klhl9	UTR3	34
7420	peak_7420	chr7	96906038	96906838	Inf	+	96906038	96906838	0	1	800	0	1775	85568	6.80567	0	0	ENSMUST00000107165	Tenm4	LastExon	34
9065	peak_9065	chr8	48232062	48236563	Inf	-	48232062	48236563	0	2	761274	0,3227	1101	17340	5.25346	0	0	ENSMUST00000190840	Tenm3	Exon	34
15544	peak_15544	chr16	33496433	33497733	Inf	+	33496433	33497733	0	1	1300	0	1361	42128	6.30443	0	0	ENSMUST00000089677	Zfp148	LastExon	34
2006	peak_2006	chr2	18045141	18046816	Inf	-	18045141	18046816	0	1	1675	0	1306	48680	6.58506	0	0	ENSMUST00000066885	Skida1	UTR3	33
2426	peak_2426	chr2	125739385	125740685	Inf	-	125739385	125740685	0	1	1300	0	1320	46817	6.37259	0	0	ENSMUST00000053699	Secisbp2l	UTR3	33
3463	peak_3463	chr3	97204161	97205886	Inf	-	97204161	97205886	0	1	1725	0	2200	46631	5.41346	0	0	ENSMUST00000166341	Bcl9	UTR3	33
5714	peak_5714	chr5	73021471	73022221	Inf	-	73021471	73022221	0	1	750	0	433	13110	6.27877	0	0	ENSMUST00000094700	Fryl	UTR3	33
15988	peak_15988	chr17	5341731	5343306	Inf	+	5341731	5343306	0	1	1575	0	2210	74890	6.02355	0	0	ENSMUST00000115799	Arid1b	LastExon	33
16585	peak_16585	chr17	32773360	32774660	Inf	-	32773360	32774660	0	1	1300	0	1260	41680	6.39169	0	0	ENSMUST00000057501	Zfp871	UTR3	33
3567	peak_3567	chr3	126922780	126923855	Inf	-	126922780	126923855	0	1	1075	0	1377	52294	6.57734	0	0	ENSMUST00000182078	Ank2	UTR3	32
7088	peak_7088	chr7	19135861	19137611	Inf	+	19135861	19137611	0	1	1750	0	627	29649	5.87892	0	0	ENSMUST00000165913	Fbxo46	LastExon	32
7588	peak_7588	chr7	127880145	127881470	Inf	+	127880145	127881470	0	1	1325	0	1398	32517	5.38178	0	0	ENSMUST00000206340	Zfp646	LastExon	32
334	peak_334	chr1	132018017	132023890	Inf	+	132018017	132023890	0	3	445117338	0,1332,5535	502	22619	6.66476	0	0	ENSMUST00000146432	Elk4	LastExon	31
353	peak_353	chr1	133132792	133137064	Inf	+	133132792	133137064	0	2	823402	0,3870	1268	29467	5.83133	0	0	ENSMUST00000052529	Ppp1r15b	Exon	31
1552	peak_1552	chr2	101696711	101697761	Inf	+	101696711	101697761	0	1	1050	0	524	24332	6.71404	0	0	ENSMUST00000004949	Traf6	LastExon	31
2015	peak_2015	chr2	20880492	20881592	Inf	-	20880492	20881592	0	1	1100	0	2017	48503	5.80729	0	0	ENSMUST00000174584	Arhgap21	Exon	31
7501	peak_7501	chr7	112092790	112101866	Inf	+	112092790	112101866	0	2	696129	0,8947	2381	85566	6.48147	0	0	ENSMUST00000210526	Usp47	UTR5	31
10481	peak_10481	chr9	122852788	122853838	Inf	-	122852788	122853838	0	1	1050	0	2074	33576	5.37357	0	0	ENSMUST00000056467	Zfp445	LastExon	31
13024	peak_13024	chr12	110793301	110794476	Inf	+	110793301	110794476	0	1	1175	0	759	27768	6.42342	0	0	ENSMUST00000095410	Wdr20	LastExon	31
13259	peak_13259	chr12	84919097	84920472	Inf	-	84919097	84920472	0	1	1375	0	831	22079	5.91747	0	0	ENSMUST00000043169	Arel1	UTR3	31
17474	peak_17474	chr18	80127511	80129011	Inf	-	80127511	80129011	0	1	1500	0	1014	35960	6.31161	0	0	ENSMUST00000066743	Adnp2	UTR3	31
18469	peak_18469	chrX	74035116	74037003	Inf	-	74035116	74037003	0	2	1378,22	0,1865	1656	54562	5.89236	0	0	ENSMUST00000140399	Mecp2	UTR3	31
2811	peak_2811	chr3	32519652	32520677	Inf	+	32519652	32520677	0	1	1025	0	570	24687	6.76206	0	0	ENSMUST00000193789	Zfp639	LastExon	30
4665	peak_4665	chr4	134278201	134279395	Inf	-	134278201	134279395	0	2	915,35	0,1159	413	21329	7.03096	0	0	ENSMUST00000105876	Pdik1l	UTR3	30
5251	peak_5251	chr5	115097225	115098275	Inf	+	115097225	115098275	0	1	1050	0	1145	39836	6.41517	0	0	ENSMUST00000100848	Gm10401	UTR3	30
6279	peak_6279	chr6	71508959	71510434	Inf	+	71508959	71510434	0	1	1475	0	652	21114	6.34316	0	0	ENSMUST00000114178	Rnf103	UTR3	30
9005	peak_9005	chr8	25767362	25768337	Inf	-	25767362	25768337	0	1	975	0	669	20168	6.27252	0	0	ENSMUST00000038498	Bag4	UTR3	30
10294	peak_10294	chr9	82870908	82871808	Inf	-	82870908	82871808	0	1	900	0	2141	111553	7.00571	0	0	ENSMUST00000190774	Phip	UTR3	30
12216	peak_12216	chr11	50814160	50815260	Inf	-	50814160	50815260	0	1	1100	0	1237	40655	6.40242	0	0	ENSMUST00000109135	Zfp354c	UTR3	30
942	peak_942	chr1	135440779	135441679	Inf	-	135440779	135441679	0	1	900	0	1092	20843	5.55833	0	0	ENSMUST00000190298	Nav1	UTR3	29
2847	peak_2847	chr3	41613237	41614437	Inf	+	41613237	41614437	0	1	1200	0	693	26346	6.53669	0	0	ENSMUST00000168086	Jade1	LastExon	29
3246	peak_3246	chr3	19226682	19227832	Inf	-	19226682	19227832	0	1	1150	0	1352	45673	6.40475	0	0	ENSMUST00000091314	Pde7a	UTR3	29
5645	peak_5645	chr5	36614167	36615242	Inf	-	36614167	36615242	0	1	1075	0	1050	21331	5.7116	0	0	ENSMUST00000031091	D5Ertd579e	Exon	29
5662	peak_5662	chr5	38673633	38674758	Inf	-	38673633	38674758	0	1	1125	0	1028	21932	5.54632	0	0	ENSMUST00000180214	Zfp518b	LastExon	29
6045	peak_6045	chr5	140759907	140761082	Inf	-	140759907	140761082	0	1	1175	0	1512	50275	5.66029	0	0	ENSMUST00000198447	Gna12	UTR3	29
6663	peak_6663	chr6	56778723	56779898	Inf	-	56778723	56779898	0	1	1175	0	879	40496	6.87891	0	0	ENSMUST00000114321	Kbtbd2	UTR3	29
7609	peak_7609	chr7	130728884	130731561	Inf	+	130728884	130731561	0	2	944,31	0,2646	1487	39888	5.61892	0	0	ENSMUST00000207789	Tacc2	UTR3	29
10992	peak_10992	chr10	29346652	29347702	Inf	-	29346652	29347702	0	1	1050	0	1602	47006	6.20701	0	0	ENSMUST00000162335	Rnf146	UTR3	29
14666	peak_14666	chr14	93887518	93888732	Inf	-	93887518	93888732	0	1	1214	0	1662	38693	5.86961	0	0	ENSMUST00000194056	Pcdh9	LastExon	29
2897	peak_2897	chr3	65531350	65546105	Inf	+	65531350	65546105	0	2	834,66	0,14689	307	12943	6.72866	0	0	ENSMUST00000047906	Tiparp	Exon	28
3135	peak_3135	chr3	122014241	122015041	Inf	+	122014241	122015041	0	1	800	0	360	19094	6.94743	0	0	ENSMUST00000198914	Arhgap29	LastExon	28
12394	peak_12394	chr11	77045566	77046416	Inf	-	77045566	77046416	0	1	850	0	1126	35192	6.29641	0	0	ENSMUST00000102494	Nsrp1	UTR3	28
13127	peak_13127	chr12	40035812	40037316	Inf	-	40035812	40037316	0	2	1021,54	0,1450	621	17032	6.12472	0	0	ENSMUST00000101472	Arl4a	UTR3	28
14903	peak_14903	chr15	87757361	87758336	Inf	+	87757361	87758336	0	1	975	0	392	21070	6.66936	0	0	ENSMUST00000068088	Fam19a5	UTR3	28
2350	peak_2350	chr2	113832916	113834166	Inf	-	113832916	113834166	0	1	1250	0	2009	43372	5.69085	0	0	ENSMUST00000110947	Arhgap11a	UTR3	27
2925	peak_2925	chr3	84977302	84978027	Inf	+	84977302	84978027	0	1	725	0	461	23055	6.98975	0	0	ENSMUST00000151410	Fbxw7	UTR5	27
5681	peak_5681	chr5	49959950	49960900	Inf	-	49959950	49960900	0	1	950	0	1203	44789	6.55672	0	0	ENSMUST00000030971	Adgra3	UTR3	27
5913	peak_5913	chr5	123623223	123630835	Inf	-	123623223	123630835	0	3	47117611	0,4070,7001	1365	42766	6.25075	0	0	ENSMUST00000144121	Clip1	UTR3	27
8132	peak_8132	chr7	110308487	110309362	Inf	-	110308487	110309362	0	1	875	0	823	20543	5.70841	0	0	ENSMUST00000033058	Sbf2	UTR3	27
9432	peak_9432	chr9	13705895	13706920	Inf	+	13705895	13706920	0	1	1025	0	187	10375	7.08922	0	0	ENSMUST00000177755	Maml2	LastExon	27
9862	peak_9862	chr9	110550486	110553194	Inf	+	110550486	110553194	0	2	1008,92	0,2616	2677	41510	5.31018	0	0	ENSMUST00000196814	Setd2	Exon	27
15692	peak_15692	chr16	94691641	94692566	Inf	+	94691641	94692566	0	1	925	0	1281	38375	6.23311	0	0	ENSMUST00000023614	Dyrk1a	LastExon	27
16449	peak_16449	chr17	15807127	15821145	Inf	-	15807127	15821145	0	2	674476	0,13542	973	30768	5.95504	0	0	ENSMUST00000170578	Rgmb	UTR3	27
16910	peak_16910	chr18	31722186	31723036	Inf	+	31722186	31723036	0	1	850	0	597	15030	5.88208	0	0	ENSMUST00000025109	Sap130	LastExon	27
16930	peak_16930	chr18	34317711	34318711	Inf	+	34317711	34318711	0	1	1000	0	2058	89431	6.6725	0	0	ENSMUST00000115781	Apc	LastExon	27
606	peak_606	chr1	30803541	30804591	Inf	-	30803541	30804591	0	1	1050	0	2103	65364	6.24064	0	0	ENSMUST00000191329	Phf3	UTR3	26
2231	peak_2231	chr2	70713281	70714056	Inf	-	70713281	70714056	0	1	775	0	655	19513	6.25858	0	0	ENSMUST00000135128	Tlk1	UTR3	26
3281	peak_3281	chr3	51255764	51256714	Inf	-	51255764	51256714	0	1	950	0	1375	55134	6.65541	0	0	ENSMUST00000163748	Elf2	UTR3	26
3612	peak_3612	chr3	148816460	148817560	Inf	-	148816460	148817560	0	1	1100	0	1137	40561	6.479	0	0	ENSMUST00000199750	Adgrl2	UTR3	26
3877	peak_3877	chr4	101002944	101003869	Inf	+	101002944	101003869	0	1	925	0	1625	60404	6.3793	0	0	ENSMUST00000030257	Cachd1	LastExon	26
4858	peak_4858	chr5	13599220	13600295	Inf	+	13599220	13600295	0	1	1075	0	499	21487	6.77843	0	0	ENSMUST00000030714	Sema3a	LastExon	26
10458	peak_10458	chr9	119239831	119240906	Inf	-	119239831	119240906	0	1	1075	0	511	12971	6.01681	0	0	ENSMUST00000040853	Oxsr1	UTR3	26
12298	peak_12298	chr11	65689617	65690742	Inf	-	65689617	65690742	0	1	1125	0	688	18074	6.05232	0	0	ENSMUST00000046963	Map2k4	UTR3	26
12473	peak_12473	chr11	89039728	89040803	Inf	-	89039728	89040803	0	1	1075	0	310	11987	6.60099	0	0	ENSMUST00000152772	Dgke	UTR3	26
12582	peak_12582	chr11	104504844	104507151	Inf	-	104504844	104507151	0	2	836,14	0,2293	834	17664	5.76509	0	0	ENSMUST00000106962	Cdc27	UTR3	26
13332	peak_13332	chr12	102784955	102785855	Inf	-	102784955	102785855	0	1	900	0	948	33427	6.30481	0	0	ENSMUST00000045652	Btbd7	UTR3	26
13419	peak_13419	chr13	21368871	21369821	Inf	+	21368871	21369821	0	1	950	0	275	11368	6.70642	0	0	ENSMUST00000099720	Zscan12	LastExon	26
15913	peak_15913	chr16	76290949	76291874	Inf	-	76290949	76291874	0	1	925	0	218	11260	7.02092	0	0	ENSMUST00000054178	Nrip1	UTR3	26
3520	peak_3520	chr3	108391675	108392550	Inf	-	108391675	108392550	0	1	875	0	1203	62250	6.2493	0	0	ENSMUST00000090558	Celsr2	UTR3	25
5679	peak_5679	chr5	45733264	45733939	Inf	-	45733264	45733939	0	1	675	0	434	15936	6.55459	0	0	ENSMUST00000016026	Lcorl	UTR3	25
8681	peak_8681	chr8	91051293	91052268	Inf	+	91051293	91052268	0	1	975	0	702	36609	7.04022	0	0	ENSMUST00000209203	Chd9	UTR3	25
8952	peak_8952	chr8	8619758	8620858	Inf	-	8619758	8620858	0	1	1100	0	5242	156683	5.38576	0	0	ENSMUST00000001319	Efnb2	UTR3	25
9064	peak_9064	chr8	48227756	48228981	Inf	-	48227756	48228981	0	1	1225	0	1085	37509	6.32604	0	0	ENSMUST00000190840	Tenm3	UTR3	25
13114	peak_13114	chr12	31487103	31488203	Inf	-	31487103	31488203	0	1	1100	0	467	13972	6.15397	0	0	ENSMUST00000101499	Cbll1	UTR3	25
14277	peak_14277	chr14	61191372	61192297	Inf	+	61191372	61192297	0	1	925	0	503	13325	6.02207	0	0	ENSMUST00000227570	Sacs	UTR3	25
17697	peak_17697	chr19	32514226	32515151	Inf	+	32514226	32515151	0	1	925	0	237	9237	6.56826	0	0	ENSMUST00000025827	Minpp1	LastExon	25
70	peak_70	chr1	36069124	36104652	Inf	+	36069124	36104652	0	2	601140	0,34388	716	28768	5.70468	0	0	ENSMUST00000194670	Hs6st1	UTR5	24
1314	peak_1314	chr2	29179441	29180366	Inf	+	29179441	29180366	0	1	925	0	817	29666	6.31333	0	0	ENSMUST00000061578	Setx	LastExon	24
1638	peak_1638	chr2	119963791	119965041	Inf	+	119963791	119965041	0	1	1250	0	1265	31883	5.98661	0	0	ENSMUST00000122889	Mga	UTR5	24
4279	peak_4279	chr4	34804612	34805637	Inf	-	34804612	34805637	0	1	1025	0	1401	31888	5.68893	0	0	ENSMUST00000047950	Zfp292	UTR3	24
4414	peak_4414	chr4	70432539	70435224	Inf	-	70432539	70435224	0	2	992,8	0,2677	1419	41174	6.20707	0	0	ENSMUST00000107359	Megf9	UTR3	24
4815	peak_4815	chr4	154319374	154320749	Inf	-	154319374	154320749	0	1	1375	0	861	36335	6.60556	0	0	ENSMUST00000097759	Prdm16	UTR3	24
7617	peak_7617	chr7	132949704	132966675	Inf	+	132949704	132966675	0	2	731169	0,16802	1030	30245	6.23388	0	0	ENSMUST00000033265	Zranb1	Exon	24
8148	peak_8148	chr7	118134557	118135357	Inf	-	118134557	118135357	0	1	800	0	1204	72969	7.27142	0	0	ENSMUST00000179331	Smg1	UTR3	24
12517	peak_12517	chr11	97746705	97747455	Inf	-	97746705	97747455	0	1	750	0	360	11467	6.32918	0	0	ENSMUST00000018685	Cwc25	UTR3	24
13542	peak_13542	chr13	55213359	55233978	Inf	+	55213359	55233978	0	2	791,84	0,20535	1919	79962	6.73167	0	0	ENSMUST00000224338	Nsd1	UTR5	24
14352	peak_14352	chr14	75331740	75335996	Inf	+	75331740	75335996	0	2	478,72	0,4184	2551	51566	5.40167	0	0	ENSMUST00000227049	Zc3h13	Exon	24
15279	peak_15279	chr15	85898882	85899757	Inf	-	85898882	85899757	0	1	875	0	1169	44308	6.23775	0	0	ENSMUST00000226840	Celsr1	UTR3	24
15485	peak_15485	chr16	19768931	19770306	Inf	+	19768931	19770306	0	1	1375	0	943	44491	6.88396	0	0	ENSMUST00000119468	B3gnt5	UTR5	24
15911	peak_15911	chr16	75757514	75758339	Inf	-	75757514	75758339	0	1	825	0	465	12364	6.08517	0	0	ENSMUST00000114244	Hspa13	UTR3	24
17283	peak_17283	chr18	24599353	24601522	Inf	-	24599353	24601522	0	2	67708	0,1461	1079	22346	5.64289	0	0	ENSMUST00000070726	Slc39a6	Exon	24
412	peak_412	chr1	156051370	156051995	Inf	+	156051370	156051995	0	1	625	0	813	33238	6.65692	0	0	ENSMUST00000097526	Tor1aip2	UTR5	23
2617	peak_2617	chr2	160949002	160950152	Inf	-	160949002	160950152	0	1	1150	0	778	24854	6.07168	0	0	ENSMUST00000039782	Chd6	UTR3	23
2889	peak_2889	chr3	61365081	61366481	Inf	+	61365081	61366481	0	1	1400	0	1289	23791	5.26886	0	0	ENSMUST00000066298	B430305J03Rik	UTR5	23
5639	peak_5639	chr5	36475844	36476869	Inf	-	36475844	36476869	0	1	1025	0	754	28465	6.47221	0	0	ENSMUST00000119916	Tada2b	UTR3	23
6386	peak_6386	chr6	113150954	113151854	Inf	+	113150954	113151854	0	1	900	0	1448	47685	6.16223	0	0	ENSMUST00000150107	Setd5	UTR5	23
8370	peak_8370	chr8	11561562	11562562	Inf	+	11561562	11562562	0	1	1000	0	2153	45180	5.54396	0	0	ENSMUST00000209565	Ing1	UTR5	23
10580	peak_10580	chr10	40479761	40480686	Inf	+	40479761	40480686	0	1	925	0	352	10524	6.24946	0	0	ENSMUST00000214659	Cdk19	UTR3	23
13949	peak_13949	chr13	78189122	78189872	Inf	-	78189122	78189872	0	1	750	0	2968	147324	6.98924	0	0	ENSMUST00000150498	Nr2f1	UTR3	23
15056	peak_15056	chr15	39871777	39872702	Inf	-	39871777	39872702	0	1	925	0	953	34611	6.40998	0	0	ENSMUST00000110305	Lrp12	UTR3	23
1404	peak_1404	chr2	48899608	48900308	Inf	+	48899608	48900308	0	1	700	0	510	20925	6.68743	0	0	ENSMUST00000156681	Acvr2a	UTR5	22
6372	peak_6372	chr6	100865978	100866801	Inf	+	100865978	100866801	0	2	105545	0,278	2730	86380	6.32888	0	0	ENSMUST00000203067	Ppp4r2	UTR5	22
8426	peak_8426	chr8	22859559	22903184	Inf	+	22859559	22903184	0	4	73,86,914,77	0,1957,2328,43548	1859	36038	5.40875	0	0	ENSMUST00000044331	Kat6a	UTR5	22
8439	peak_8439	chr8	25754658	25768661	Inf	+	25754658	25768661	0	2	611039	0,12964	531	23785	6.79558	0	0	ENSMUST00000038498	Bag4	UTR3	22
8629	peak_8629	chr8	79190222	79190847	Inf	+	79190222	79190847	0	1	625	0	305	27324	7.52347	0	0	ENSMUST00000145827	Zfp827	UTR3	22
8733	peak_8733	chr8	105856227	105856927	Inf	+	105856227	105856927	0	1	700	0	379	11736	6.21267	0	0	ENSMUST00000040445	Thap11	LastExon	22
8971	peak_8971	chr8	13256212	13256937	Inf	-	13256212	13256937	0	1	725	0	421	26049	6.947	0	0	ENSMUST00000204673	Dcun1d2	UTR3	22
9429	peak_9429	chr9	13252096	13252721	Inf	+	13252096	13252721	0	1	625	0	416	9092	5.77681	0	0	ENSMUST00000215735	Ccdc82	UTR5	22
9547	peak_9547	chr9	44636566	44637491	Inf	+	44636566	44637491	0	1	925	0	2467	56238	5.81811	0	0	ENSMUST00000217034	Ddx6	UTR3	22
9993	peak_9993	chr9	20499692	20500442	Inf	-	20499692	20500442	0	1	750	0	1414	42504	6.2535	0	0	ENSMUST00000068296	Zfp266	LastExon	22
14255	peak_14255	chr14	56902957	56911207	Inf	+	56902957	56911207	0	2	595130	0,8120	1915	65018	6.43916	0	0	ENSMUST00000223669	Zmym2	LastExon	22
15174	peak_15174	chr15	76645094	76646444	Inf	-	76645094	76646444	0	1	1350	0	1037	33269	5.8317	0	0	ENSMUST00000081291	Cyhr1	UTR3	22
15608	peak_15608	chr16	44220815	44222065	Inf	+	44220815	44222065	0	1	1250	0	392	11488	6.17452	0	0	ENSMUST00000169582	Usf3	LastExon	22
1836	peak_1836	chr2	156307414	156308339	Inf	+	156307414	156308339	0	1	925	0	521	21255	6.61442	0	0	ENSMUST00000152617	Phf20	UTR5	21
2169	peak_2169	chr2	37428499	37429524	Inf	-	37428499	37429524	0	1	1025	0	436	13831	6.27047	0	0	ENSMUST00000112932	Zbtb6	UTR3	21
2980	peak_2980	chr3	88981465	88982290	Inf	+	88981465	88982290	0	1	825	0	1318	21964	5.40361	0	0	ENSMUST00000090933	Ash1l	Exon	21
4717	peak_4717	chr4	141468214	141468914	Inf	-	141468214	141468914	0	1	700	0	478	25956	6.88057	0	0	ENSMUST00000147227	Spen	UTR3	21
5081	peak_5081	chr5	75195073	75195748	Inf	+	75195073	75195748	0	1	675	0	118	9287	7.5959	0	0	ENSMUST00000168162	Pdgfra	LastExon	21
5673	peak_5673	chr5	43758132	43758857	Inf	-	43758132	43758857	0	1	725	0	473	15751	6.41561	0	0	ENSMUST00000121736	Fbxl5	UTR3	21
6571	peak_6571	chr6	28417790	28419090	Inf	-	28417790	28419090	0	1	1300	0	458	20240	6.10513	0	0	ENSMUST00000064377	Gcc1	UTR3	21
8454	peak_8454	chr8	31128627	31129427	Inf	+	31128627	31129427	0	1	800	0	423	16965	6.2432	0	0	ENSMUST00000217278	Rnf122	LastExon	21
9991	peak_9991	chr9	20470498	20471198	Inf	-	20470498	20471198	0	1	700	0	471	13278	6.17346	0	0	ENSMUST00000168095	Zfp426	UTR3	21
10325	peak_10325	chr9	94519988	94537256	Inf	-	94519988	94537256	0	3	658,304,38	0,4403,17230	670	19512	6.22015	0	0	ENSMUST00000113028	1190002N15Rik	UTR3	21
11862	peak_11862	chr11	95491822	95492572	Inf	+	95491822	95492572	0	1	750	0	1228	37123	6.26047	0	0	ENSMUST00000107722	Spop	LastExon	21
12087	peak_12087	chr11	3646556	3647081	Inf	-	3646556	3647081	0	1	525	0	445	21395	6.91477	0	0	ENSMUST00000227137	Tug1	UTR3	21
12831	peak_12831	chr12	57238437	57239437	Inf	+	57238437	57239437	0	1	1000	0	1341	42200	6.31805	0	0	ENSMUST00000139049	Prps1l3	LastExon	21
14444	peak_14444	chr14	20735899	20736574	Inf	-	20735899	20736574	0	1	675	0	360	20882	6.92386	0	0	ENSMUST00000080440	Camk2g	UTR3	21
15002	peak_15002	chr15	8351534	8359162	Inf	-	8351534	8359162	0	2	277523	0,7105	2066	30655	5.23399	0	0	ENSMUST00000052965	Nipbl	Exon	21
16722	peak_16722	chr17	51739386	51740236	Inf	-	51739386	51740236	0	1	850	0	877	31869	6.52415	0	0	ENSMUST00000140979	Satb1	UTR3	21
17730	peak_17730	chr19	41558376	41559451	Inf	+	41558376	41559451	0	1	1075	0	925	31379	6.38746	0	0	ENSMUST00000237976	Lcor	UTR5	21
1748	peak_1748	chr2	138283642	138284742	Inf	+	138283642	138284742	0	1	1100	0	513	21873	6.48415	0	0	ENSMUST00000075410	Btbd3	LastExon	20
3137	peak_3137	chr3	122276357	122278767	Inf	+	122276357	122278767	0	2	453,22	0,2388	620	18599	6.23751	0	0	ENSMUST00000035776	Dnttip2	Exon	20
4285	peak_4285	chr4	34810662	34811787	Inf	-	34810662	34811787	0	1	1125	0	1653	54703	6.37155	0	0	ENSMUST00000047950	Zfp292	LastExon	20
5172	peak_5172	chr5	105813697	105814572	Inf	+	105813697	105814572	0	1	875	0	503	13072	5.95095	0	0	ENSMUST00000120847	Lrrc8d	LastExon	20
6793	peak_6793	chr6	98929512	98930212	Inf	-	98929512	98930212	0	1	700	0	673	15155	5.81804	0	0	ENSMUST00000177437	Foxp1	UTR3	20
7432	peak_7432	chr7	97685572	97686222	Inf	+	97685572	97686222	0	1	650	0	1605	83222	7.04223	0	0	ENSMUST00000123731	Rsf1	UTR3	20
11285	peak_11285	chr10	100446776	100447601	Inf	-	100446776	100447601	0	1	825	0	317	13911	6.79477	0	0	ENSMUST00000058154	Tmtc3	UTR3	20
11967	peak_11967	chr11	112785175	112786075	Inf	+	112785175	112786075	0	1	900	0	2967	71811	5.88311	0	0	ENSMUST00000000579	Sox9	LastExon	20
12812	peak_12812	chr12	52516151	52516926	Inf	+	52516151	52516926	0	1	775	0	1146	36009	6.17359	0	0	ENSMUST00000110725	Arhgap5	UTR5	20
13782	peak_13782	chr13	46689211	46693997	Inf	-	46689211	46693997	0	2	39486	0,4300	625	19809	6.31122	0	0	ENSMUST00000224203	Nup153	Exon	20
14416	peak_14416	chr14	12341891	12342641	Inf	-	12341891	12342641	0	1	750	0	1834	59646	6.33837	0	0	ENSMUST00000022262	Fezf2	UTR3	20
2574	peak_2574	chr2	156097379	156098329	Inf	-	156097379	156098329	0	1	950	0	1396	28398	5.61267	0	0	ENSMUST00000131377	Rbm12	LastExon	19
5782	peak_5782	chr5	106624319	106635409	Inf	-	106624319	106635409	0	2	71579	0,10511	998	27880	6.16671	0	0	ENSMUST00000112698	Zfp644	Exon	19
8821	peak_8821	chr8	112017904	112018654	Inf	+	112017904	112018654	0	1	750	0	678	27478	6.56317	0	0	ENSMUST00000052138	Terf2ip	LastExon	19
10847	peak_10847	chr10	99022988	99023563	Inf	+	99022988	99023563	0	1	575	0	389	9959	6.03022	0	0	ENSMUST00000220124	Atp2b1	UTR3	19
11453	peak_11453	chr11	29503908	29507767	Inf	+	29503908	29507767	0	3	403,99,73	0,3216,3786	962	20392	5.7571	0	0	ENSMUST00000040182	Ccdc88a	Exon	19
14378	peak_14378	chr14	87505952	87511690	Inf	+	87505952	87511690	0	2	654,46	0,5692	683	20174	6.23165	0	0	ENSMUST00000170865	Tdrd3	Exon	19
17488	peak_17488	chr18	80968950	80969775	Inf	-	80968950	80969775	0	1	825	0	217	10733	6.80412	0	0	ENSMUST00000235746	Sall3	UTR3	19
17527	peak_17527	chr19	4761954	4762829	Inf	+	4761954	4762829	0	1	875	0	1160	27149	5.83374	0	0	ENSMUST00000195512	Gm37206	UTR3	19
1624	peak_1624	chr2	119599646	119600196	Inf	+	119599646	119600196	0	1	550	0	1236	32082	5.98385	0	0	ENSMUST00000153581	1700020I14Rik	UTR5	18
5561	peak_5561	chr5	20896002	20896602	Inf	-	20896002	20896602	0	1	600	0	451	22313	6.98363	0	0	ENSMUST00000196780	Rsbn1l	UTR3	18
7304	peak_7304	chr7	56230904	56231529	Inf	+	56230904	56231529	0	1	625	0	595	36949	7.29696	0	0	ENSMUST00000164095	Herc2	LastExon	18
9215	peak_9215	chr8	90247639	90248489	Inf	-	90247639	90248489	0	1	850	0	823	24417	6.23937	0	0	ENSMUST00000109621	Tox3	UTR3	18
11314	peak_11314	chr10	117689987	117690712	Inf	-	117689987	117690712	0	1	725	0	1085	22243	5.71807	0	0	ENSMUST00000131627	Mdm2	UTR3	18
12119	peak_12119	chr11	6473473	6474398	Inf	-	6473473	6474398	0	1	925	0	517	17378	6.3693	0	0	ENSMUST00000179343	Purb	UTR3	18
13097	peak_13097	chr12	15793251	15794051	Inf	-	15793251	15794051	0	1	800	0	1475	35494	5.70821	0	0	ENSMUST00000221518	Trib2	UTR3	18
15045	peak_15045	chr15	36241133	36241958	Inf	-	36241133	36241958	0	1	825	0	455	11714	6.00205	0	0	ENSMUST00000228358	Rnf19a	UTR3	18
16598	peak_16598	chr17	33018087	33019087	Inf	-	33018087	33019087	0	1	1000	0	385	11947	6.30696	0	0	ENSMUST00000087654	Zfp763	UTR3	18
16815	peak_16815	chr17	80274799	80275524	Inf	-	80274799	80275524	0	1	725	0	643	20359	6.32857	0	0	ENSMUST00000234733	Dhx57	UTR3	18
18084	peak_18084	chr19	59907058	59936024	Inf	-	59907058	59936024	0	3	85,46,419	0,6344,28547	419	16181	6.61324	0	0	ENSMUST00000170819	Rab11fip2	Exon	18
384	peak_384	chr1	139446920	139447570	Inf	+	139446920	139447570	0	1	650	0	433	19433	6.84752	0	0	ENSMUST00000199011	Zbtb41	UTR3	17
1414	peak_1414	chr2	49548440	49550251	Inf	+	49548440	49550251	0	2	324326	0,1485	758	26265	6.46913	0	0	ENSMUST00000092123	Epc2	LastExon	17
3687	peak_3687	chr4	28821026	28870564	Inf	+	28821026	28870564	0	2	642,8	0,49530	647	25881	6.64989	0	0	ENSMUST00000149030	Epha7	UTR5	17
3695	peak_3695	chr4	32579943	32580893	Inf	+	32579943	32580893	0	1	950	0	1023	40043	6.47677	0	0	ENSMUST00000171600	Bach2	LastExon	17
3915	peak_3915	chr4	108513142	108517458	Inf	+	108513142	108517458	0	2	424,76	0,4240	550	12953	5.86334	0	0	ENSMUST00000155068	Tut4	Exon	17
6784	peak_6784	chr6	93677979	93678954	Inf	-	93677979	93678954	0	1	975	0	1831	66013	6.17764	0	0	ENSMUST00000093769	Magi1	UTR3	17
8818	peak_8818	chr8	111622512	111623087	Inf	+	111622512	111623087	0	1	575	0	831	37033	6.54472	0	0	ENSMUST00000173922	Znrf1	UTR3	17
8953	peak_8953	chr8	8623165	8660773	Inf	-	8623165	8660773	0	3	75284290	0,16040,37318	2982	91689	5.91112	0	0	ENSMUST00000209169	Efnb2	UTR3	17
9863	peak_9863	chr9	110573694	110577141	Inf	+	110573694	110577141	0	2	580,20	0,3427	1250	30447	5.93145	0	0	ENSMUST00000196814	Setd2	UTR3	17
12457	peak_12457	chr11	86502020	86502720	Inf	-	86502020	86502720	0	1	700	0	373	13897	6.44908	0	0	ENSMUST00000020824	Rps6kb1	UTR3	17
14478	peak_14478	chr14	31487637	31493857	Inf	-	31487637	31493857	0	3	104135261	0,4684,5959	495	19686	6.67018	0	0	ENSMUST00000227852	Mettl6	UTR3	17
1011	peak_1011	chr1	155953187	155953612	Inf	-	155953187	155953612	0	1	425	0	576	10913	5.59323	0	0	ENSMUST00000124495	Cep350	Exon	16
1757	peak_1757	chr2	144537331	144539210	Inf	+	144537331	144539210	0	2	26599	0,1280	298	10845	6.54693	0	0	ENSMUST00000028914	Polr3f	LastExon	16
2045	peak_2045	chr2	25929312	25929962	Inf	-	25929312	25929962	0	1	650	0	676	18526	6.01784	0	0	ENSMUST00000143977	Camsap1	UTR3	16
2802	peak_2802	chr3	30818547	30819172	Inf	+	30818547	30819172	0	1	625	0	2007	86777	6.76473	0	0	ENSMUST00000195072	Sec62	UTR5	16
6983	peak_6983	chr6	149041597	149044882	Inf	-	149041597	149044882	0	2	150400	0,2885	424	14757	6.44514	0	0	ENSMUST00000150436	Dennd5b	UTR3	16
7163	peak_7163	chr7	27750312	27750912	Inf	+	27750312	27750912	0	1	600	0	705	35132	6.90199	0	0	ENSMUST00000108336	Zfp60	UTR3	16
7867	peak_7867	chr7	35049896	35050771	Inf	-	35049896	35050771	0	1	875	0	1282	34925	6.05083	0	0	ENSMUST00000070191	Cebpg	UTR3	16
11942	peak_11942	chr11	105281214	105281814	Inf	+	105281214	105281814	0	1	600	0	501	9897	5.62985	0	0	ENSMUST00000126175	Tlk2	UTR3	16
13623	peak_13623	chr13	83738239	83739139	Inf	+	83738239	83739139	0	1	900	0	4787	149019	6.32058	0	0	ENSMUST00000131907	C130071C03Rik	UTR5	16
13744	peak_13744	chr13	34127982	34128872	Inf	-	34127982	34128872	0	2	549,1	0,889	16985	366715	4.8386	0	0	ENSMUST00000075774	Tubb2b	LastExon	16
14054	peak_14054	chr13	107726367	107727192	Inf	-	107726367	107727192	0	1	825	0	270	13467	6.60135	0	0	ENSMUST00000224719	Zswim6	UTR3	16
16587	peak_16587	chr17	32775160	32775860	Inf	-	32775160	32775860	0	1	700	0	765	23474	6.28541	0	0	ENSMUST00000168337	Zfp871	UTR3	16
17962	peak_17962	chr19	12769696	12770421	Inf	-	12769696	12770421	0	1	725	0	1090	34115	6.28284	0	0	ENSMUST00000038627	Zfp91	UTR3	16
1127	peak_1127	chr1	181177302	181177827	Inf	-	181177302	181177827	0	1	525	0	1585	29881	5.53253	0	0	ENSMUST00000036329	Wdr26	UTR3	15
1702	peak_1702	chr2	129093013	129093813	Inf	+	129093013	129093813	0	1	800	0	606	25210	6.08519	0	0	ENSMUST00000035812	Ttl	LastExon	15
2185	peak_2185	chr2	51131862	51132587	Inf	-	51131862	51132587	0	1	725	0	1444	60602	6.7557	0	0	ENSMUST00000154545	Rnd3	UTR3	15
2188	peak_2188	chr2	52401875	52402425	Inf	-	52401875	52402425	0	1	550	0	430	21822	6.95345	0	0	ENSMUST00000036541	Arl5a	UTR3	15
6208	peak_6208	chr6	47525656	47526056	Inf	+	47525656	47526056	0	1	400	0	547	13447	5.97571	0	0	ENSMUST00000031697	Cul1	UTR3	15
7175	peak_7175	chr7	28268480	28269165	Inf	+	28268480	28269165	0	1	685	0	917	30175	6.26625	0	0	ENSMUST00000059596	Eid2	LastExon	15
7962	peak_7962	chr7	64871901	64872501	Inf	-	64871901	64872501	0	1	600	0	210	10791	6.9358	0	0	ENSMUST00000094331	Nsmce3	UTR3	15
14488	peak_14488	chr14	34414158	34414608	Inf	-	34414158	34414608	0	1	450	0	527	17285	6.31428	0	0	ENSMUST00000049005	Bmpr1a	UTR3	15
15465	peak_15465	chr16	17483917	17484517	Inf	+	17483917	17484517	0	1	600	0	530	22931	6.70126	0	0	ENSMUST00000006293	Crkl	UTR3	15
16388	peak_16388	chr17	84993881	85003357	Inf	+	84993881	85003357	0	2	658,92	0,9384	2426	45893	5.45469	0	0	ENSMUST00000234710	Ppm1b	UTR5	15
575	peak_575	chr1	9745658	9746258	Inf	-	9745658	9746258	0	1	600	0	561	16639	6.23711	0	0	ENSMUST00000057438	Vcpip1	Exon	14
1037	peak_1037	chr1	161818211	161818686	Inf	-	161818211	161818686	0	1	475	0	478	13935	6.2057	0	0	ENSMUST00000048377	Suco	UTR3	14
1681	peak_1681	chr2	125673599	125674299	Inf	+	125673599	125674299	0	1	700	0	5626	83839	5.20583	0	0	ENSMUST00000164756	Eid1	LastExon	14
2098	peak_2098	chr2	28825373	28825973	Inf	-	28825373	28825973	0	1	600	0	423	13854	6.38017	0	0	ENSMUST00000037117	Gtf3c4	UTR3	14
2810	peak_2810	chr3	32462643	32463118	Inf	+	32462643	32463118	0	1	475	0	412	27560	7.40736	0	0	ENSMUST00000108242	Pik3ca	LastExon	14
3689	peak_3689	chr4	28963890	28964390	Inf	+	28963890	28964390	0	1	500	0	396	13688	6.42034	0	0	ENSMUST00000108191	Epha7	LastExon	14
5731	peak_5731	chr5	84331363	84331813	Inf	-	84331363	84331813	0	1	450	0	2842	102215	6.51166	0	0	ENSMUST00000136775	Epha5	UTR3	14
6213	peak_6213	chr6	47905147	47905922	Inf	+	47905147	47905922	0	1	775	0	714	34575	6.09447	0	0	ENSMUST00000061890	Zfp282	LastExon	14
8391	peak_8391	chr8	13879424	13880424	Inf	+	13879424	13880424	0	1	1000	0	1175	44264	6.56068	0	0	ENSMUST00000128557	Champ1	LastExon	14
9426	peak_9426	chr9	4384880	4385855	Inf	+	4384880	4385855	0	1	975	0	1158	27222	5.88155	0	0	ENSMUST00000047173	Msantd4	LastExon	14
11867	peak_11867	chr11	95763827	95764552	Inf	+	95763827	95764552	0	1	725	0	1074	33003	5.91055	0	0	ENSMUST00000091565	Zfp652	LastExon	14
17278	peak_17278	chr18	24013801	24014376	Inf	-	24013801	24014376	0	1	575	0	812	35609	6.70782	0	0	ENSMUST00000153337	Zfp24	UTR3	14
2643	peak_2643	chr2	165377688	165378138	Inf	-	165377688	165378138	0	1	450	0	530	20793	6.4639	0	0	ENSMUST00000103084	Zfp334	UTR3	13
3381	peak_3381	chr3	86836327	86919762	Inf	-	86836327	86919762	0	3	80,332,13	0,69557,83422	884	19040	5.59734	0	0	ENSMUST00000194452	Dclk2	Exon	13
12750	peak_12750	chr12	3907676	3908001	Inf	+	3907676	3908001	0	1	325	0	901	29317	6.32255	0	0	ENSMUST00000174483	Dnmt3a	UTR3	13
13543	peak_13543	chr13	55245667	55246217	Inf	+	55245667	55246217	0	1	550	0	1569	29012	5.56443	0	0	ENSMUST00000099490	Nsd1	Exon	13
13765	peak_13765	chr13	41311515	41312040	Inf	-	41311515	41312040	0	1	525	0	374	14737	6.62254	0	0	ENSMUST00000163623	Nedd9	UTR3	13
15821	peak_15821	chr16	32232786	32238592	Inf	-	32232786	32238592	0	2	482193	0,5613	1501	55581	6.36401	0	0	ENSMUST00000042732	Fbxo45	UTR3	13
17172	peak_17172	chr18	65687001	65687701	Inf	+	65687001	65687701	0	1	700	0	1370	41081	5.99823	0	0	ENSMUST00000237756	Zfp532	UTR3	13
18087	peak_18087	chr19	60528545	60529020	Inf	-	60528545	60529020	0	1	475	0	320	12554	6.60447	0	0	ENSMUST00000111460	Cacul1	UTR3	13
6130	peak_6130	chr6	8593049	8593599	Inf	+	8593049	8593599	0	1	550	0	302	11693	6.59923	0	0	ENSMUST00000161494	Glcci1	UTR3	12
14151	peak_14151	chr14	31067416	31067866	Inf	+	31067416	31067866	0	1	450	0	812	14648	5.52514	0	0	ENSMUST00000135704	Pbrm1	Exon	12
16381	peak_16381	chr17	81001020	81001595	Inf	+	81001020	81001595	0	1	575	0	428	15638	6.52892	0	0	ENSMUST00000025092	Tmem178	LastExon	12
16538	peak_16538	chr17	27753531	27767524	Inf	-	27753531	27767524	0	2	464,36	0,13957	1025	23038	5.62097	0	0	ENSMUST00000233508	D17Wsu92e	UTR3	12
16847	peak_16847	chr17	87991583	87992083	Inf	-	87991583	87992083	0	1	500	0	1039	47294	6.77515	0	0	ENSMUST00000135639	Fbxo11	UTR3	12
2777	peak_2777	chr3	9280769	9281269	Inf	+	9280769	9281269	0	1	500	0	269	13303	6.94352	0	0	ENSMUST00000155203	Zbtb10	LastExon	11
2813	peak_2813	chr3	33809084	33809584	Inf	+	33809084	33809584	0	1	500	0	788	16656	5.69912	0	0	ENSMUST00000199222	Ttc14	UTR3	11
4246	peak_4246	chr4	4767458	4769322	Inf	-	4767458	4769322	0	2	514,11	0,1853	1058	23949	5.82211	0	0	ENSMUST00000084949	Impad1	UTR3	11
7530	peak_7530	chr7	122969408	122970914	Inf	+	122969408	122970914	0	2	74351	0,1155	311	25873	7.37406	0	0	ENSMUST00000098062	Rbbp6	UTR5	11
8519	peak_8519	chr8	61384902	61394091	Inf	+	61384902	61394091	0	2	27423	0,8766	547	11638	5.63386	0	0	ENSMUST00000034060	Sh3rf1	LastExon	11
3003	peak_3003	chr3	89782341	89782691	Inf	+	89782341	89782691	0	1	350	0	242	14522	7.25694	0	0	ENSMUST00000196726	Ube2q1	UTR3	10
2979	peak_2979	chr3	88965986	88981415	Inf	+	88965986	88981415	0	2	342183	0,15246	1206	25901	5.77458	0	0	ENSMUST00000090933	Ash1l	Exon	9
3250	peak_3250	chr3	26133300	26133725	Inf	-	26133300	26133725	0	1	425	0	330	25952	7.63226	0	0	ENSMUST00000192774	Nlgn1	UTR3	9
5186	peak_5186	chr5	108500357	108500732	Inf	+	108500357	108500732	0	1	375	0	840	16672	5.66285	0	0	ENSMUST00000046975	Pcgf3	LastExon	9
7312	peak_7312	chr7	62349651	62349926	Inf	+	62349651	62349926	0	1	275	0	662	19449	6.23239	0	0	ENSMUST00000038775	Ndn	UTR3	9
13431	peak_13431	chr13	24812848	24813248	Inf	+	24812848	24813248	0	1	400	0	683	16364	5.85301	0	0	ENSMUST00000019276	BC005537	UTR3	9
15817	peak_15817	chr16	32019764	32020164	Inf	-	32019764	32020164	0	1	400	0	478	17298	6.52821	0	0	ENSMUST00000023467	Pak2	UTR3	9
17290	peak_17290	chr18	31583192	31583642	Inf	-	31583192	31583642	0	1	450	0	397	21499	7.07952	0	0	ENSMUST00000060396	Slc25a46	LastExon	9
18245	peak_18245	chrX	100816541	100816991	Inf	+	100816541	100816991	0	1	450	0	380	10626	6.1231	0	0	ENSMUST00000113735	Dlg3	UTR3	9
18442	peak_18442	chrX	57386833	57387183	Inf	-	57386833	57387183	0	1	350	0	1648	21633	5.0683	0	0	ENSMUST00000143310	Rbmx	UTR3	9
573	peak_573	chr1	9724371	9724871	Inf	-	9724371	9724871	0	1	500	0	436	24293	7.15338	0	0	ENSMUST00000057438	Vcpip1	UTR3	8
8501	peak_8501	chr8	45825852	45826452	Inf	+	45825852	45826452	0	1	600	0	968	20877	5.76371	0	0	ENSMUST00000125295	Sorbs2	UTR3	8
9829	peak_9829	chr9	108805866	108806266	Inf	+	108805866	108806266	0	1	400	0	707	29973	6.23559	0	0	ENSMUST00000085018	Ip6k2	LastExon	8
14010	peak_14010	chr13	99421663	99422038	Inf	-	99421663	99422038	0	1	375	0	3770	72976	5.56363	0	0	ENSMUST00000064762	Map1b	UTR3	8
2955	peak_2955	chr3	88712534	88712859	Inf	+	88712534	88712859	0	1	325	0	606	15882	6.00961	0	0	ENSMUST00000199684	Khdc4	UTR3	7
8669	peak_8669	chr8	88257260	88257660	Inf	+	88257260	88257660	0	1	400	0	360	12504	6.45081	0	0	ENSMUST00000118952	Tent4b	LastExon	7
313	peak_313	chr1	118608651	118609351	1015.87	+	118608651	118609351	0	1	700	0	1119	34863	6.12145	2.58216e-308	1.56196e-306	ENSMUST00000204325	Clasp1	UTR3	21
4767	peak_4767	chr4	148616906	148617556	1015.7	-	148616906	148617556	0	1	650	0	3409	93007	6.12446	2.89935e-308	1.74815e-306	ENSMUST00000186711	Tardbp	UTR3	12
13299	peak_13299	chr12	91808417	91809792	1015.37	-	91808417	91809792	0	1	1375	0	654	20098	6.2514	3.67783e-308	2.21037e-306	ENSMUST00000166691	Sel1l	UTR3	34
17992	peak_17992	chr19	29809457	29811307	1013.71	-	29809457	29811307	0	1	1850	0	541	12463	5.86571	1.15885e-307	6.9423e-306	ENSMUST00000099525	Ranbp6	UTR3	42
2025	peak_2025	chr2	24974116	24974516	1013.64	-	24974116	24974516	0	1	400	0	389	10471	6.0391	1.22647e-307	7.32386e-306	ENSMUST00000045604	Mrpl41	UTR3	10
18070	peak_18070	chr19	56810339	56813618	1013.6	-	56810339	56813618	0	2	26624	0,2655	758	16669	5.82445	1.26637e-307	7.53792e-306	ENSMUST00000076085	Ccdc186	Exon	26
13492	peak_13492	chr13	42181613	42184748	1013.26	+	42181613	42184748	0	2	3181357	0,1778	1012	29689	5.675	1.601e-307	9.49945e-306	ENSMUST00000060148	Hivep1	LastExon	34
16952	peak_16952	chr18	36287178	36288628	1012.72	+	36287178	36288628	0	1	1450	0	844	22480	5.60664	2.34351e-307	1.38609e-305	ENSMUST00000051301	Pura	LastExon	27
12404	peak_12404	chr11	78159498	78160198	1012.11	-	78159498	78160198	0	1	700	0	1122	34708	5.52254	3.57876e-307	2.11e-305	ENSMUST00000017530	Traf4	UTR3	14
5462	peak_5462	chr5	140754596	140761192	1011.45	+	140754596	140761192	0	3	95132398	0,5976,6198	406	12225	6.01459	5.66463e-307	3.32927e-305	ENSMUST00000176035	Amz1	UTR3	14
5099	peak_5099	chr5	81512096	81560874	1010.47	+	81512096	81560874	0	2	688,12	0,48766	394	8300	5.70283	1.1246e-306	6.58882e-305	ENSMUST00000132375	Adgrl3	UTR3	21
5418	peak_5418	chr5	138101631	138102756	1009.63	+	138101631	138102756	0	1	1125	0	954	24147	5.97695	2.02152e-306	1.18066e-304	ENSMUST00000110962	Zkscan1	UTR3	25
14489	peak_14489	chr14	36878860	36879610	1009.5	-	36878860	36879610	0	1	750	0	364	16178	6.78436	2.21797e-306	1.29134e-304	ENSMUST00000182797	Ccser2	UTR3	23
4727	peak_4727	chr4	141495807	141538333	1009.25	-	141495807	141538333	0	4	82483590170	0,21028,25995,42356	2774	80628	5.50002	2.64794e-306	1.53688e-304	ENSMUST00000152081	Spen	UTR3	28
5110	peak_5110	chr5	88555357	88556057	1008.96	+	88555357	88556057	0	1	700	0	1046	16872	5.36943	3.23312e-306	1.87069e-304	ENSMUST00000090413	Utp3	LastExon	16
11031	peak_11031	chr10	42185765	42196362	1008.23	-	42185765	42196362	0	2	530,95	0,10502	204	8940	6.64369	5.40964e-306	3.11453e-304	ENSMUST00000056974	Foxo3	UTR3	26
7985	peak_7985	chr7	70354220	70354770	1008.23	-	70354220	70354770	0	1	550	0	915	29805	6.17036	5.41629e-306	3.11453e-304	ENSMUST00000089565	Nr2f2	UTR3	11
18543	peak_18543	chrX	108742965	108743740	1008.22	-	108742965	108743740	0	1	775	0	573	14404	5.99915	5.46782e-306	3.13449e-304	ENSMUST00000144521	Brwd3	UTR3	19
6739	peak_6739	chr6	86388180	86389255	1007.84	-	86388180	86389255	0	1	1075	0	654	17262	5.82418	7.10851e-306	4.06253e-304	ENSMUST00000204116	Pcyox1	UTR3	21
12109	peak_12109	chr11	5715426	5718126	1007.33	-	5715426	5718126	0	1	2700	0	971	31319	5.45436	1.01953e-305	5.80882e-304	ENSMUST00000118076	Urgcp	UTR3	53
11262	peak_11262	chr10	89640120	89640970	1003.59	-	89640120	89640970	0	1	850	0	618	14664	5.87718	1.364e-304	7.74779e-303	ENSMUST00000092227	Scyl2	UTR3	17
9274	peak_9274	chr8	107076171	107076971	1002.93	-	107076171	107076971	0	1	800	0	517	13029	5.69042	2.1552e-304	1.22047e-302	ENSMUST00000141205	Terf2	UTR3	19
17380	peak_17380	chr18	47247872	47249347	1002.57	-	47247872	47249347	0	1	1475	0	1725	53309	5.62832	2.7767e-304	1.56766e-302	ENSMUST00000135790	Sema6a	UTR3	31
15346	peak_15346	chr15	98542638	98544338	1002.17	-	98542638	98544338	0	1	1700	0	1296	24109	5.49665	3.67796e-304	2.07021e-302	ENSMUST00000168928	Ccnt1	UTR3	33
17243	peak_17243	chr18	6092803	6112405	1002.15	-	6092803	6112405	0	2	54721	0,18881	940	17712	5.5929	3.7516e-304	2.1053e-302	ENSMUST00000182038	Arhgap12	Exon	24
117	peak_117	chr1	55238051	55239301	1000.84	+	55238051	55239301	0	1	1250	0	176	11179	7.19056	9.31752e-304	5.21306e-302	ENSMUST00000061334	Mars2	LastExon	30
12086	peak_12086	chr11	3644734	3645523	999.249	-	3644734	3645523	0	1	789	0	1050	21500	5.70368	2.8157e-303	1.57064e-301	ENSMUST00000227137	Tug1	UTR3	20
3840	peak_3840	chr4	72201347	72202197	998.8	+	72201347	72202197	0	1	850	0	230	10219	6.79972	3.85402e-303	2.14341e-301	ENSMUST00000122923	C630043F03Rik	UTR5	16
10858	peak_10858	chr10	100096148	100097148	998.515	+	100096148	100097148	0	1	1000	0	297	9537	6.35009	4.71175e-303	2.61264e-301	ENSMUST00000105283	Kitl	UTR3	27
1012	peak_1012	chr1	156006673	156007648	998.052	-	156006673	156007648	0	1	975	0	481	11755	5.87632	6.51487e-303	3.60174e-301	ENSMUST00000027738	Tor1aip1	UTR3	20
13057	peak_13057	chr12	113071571	113072021	997.994	+	113071571	113072021	0	1	450	0	557	17065	5.98111	6.8005e-303	3.74852e-301	ENSMUST00000220715	Pacs2	UTR5	14
8481	peak_8481	chr8	36102558	36104458	996.699	+	36102558	36104458	0	1	1900	0	1533	50745	5.50275	1.6731e-302	9.19515e-301	ENSMUST00000150295	Prag1	UTR5	52
2238	peak_2238	chr2	72970588	72971188	996.61	-	72970588	72971188	0	1	600	0	1278	24634	5.61988	1.78561e-302	9.78459e-301	ENSMUST00000133615	Sp3	UTR3	16
12672	peak_12672	chr11	116538789	116539564	996.516	-	116538789	116539564	0	1	775	0	790	35403	5.79553	1.91165e-302	1.04446e-300	ENSMUST00000134102	Ube2o	UTR3	15
18271	peak_18271	chrX	105121995	105122745	996.488	+	105121995	105122745	0	1	750	0	593	16173	6.0332	1.9538e-302	1.06437e-300	ENSMUST00000033578	Magee1	LastExon	16
12923	peak_12923	chr12	83734035	83734785	996.403	+	83734035	83734785	0	1	750	0	447	16792	6.41898	2.07877e-302	1.12914e-300	ENSMUST00000101225	Psen1	LastExon	26
15658	peak_15658	chr16	90496169	90497469	996.125	+	90496169	90497469	0	1	1300	0	978	29806	5.74594	2.52874e-302	1.36956e-300	ENSMUST00000231719	Hunk	LastExon	28
10282	peak_10282	chr9	75395635	75398334	995.311	-	75395635	75398334	0	2	19756	0,1943	1055	20679	5.65142	4.45704e-302	2.40693e-300	ENSMUST00000172946	Mapk6	UTR3	19
16874	peak_16874	chr18	7926159	7926409	994.224	+	7926159	7926409	0	1	250	0	504	12521	5.88445	9.49519e-302	5.11286e-300	ENSMUST00000092112	Wac	UTR3	7
15899	peak_15899	chr16	64766034	64766884	994.085	-	64766034	64766884	0	1	850	0	401	12773	6.34473	1.04847e-301	5.62942e-300	ENSMUST00000076991	4930453N24Rik	UTR3	22
11109	peak_11109	chr10	71228063	71228513	993.336	-	71228063	71228513	0	1	450	0	515	14985	6.22298	1.76802e-301	9.4655e-300	ENSMUST00000092430	Tfam	UTR3	14
12569	peak_12569	chr11	102799578	102800878	991.49	-	102799578	102800878	0	1	1300	0	2065	59969	6.20789	6.37409e-301	3.40274e-299	ENSMUST00000092567	Gjc1	UTR3	35
9099	peak_9099	chr8	69765182	69766757	991.325	-	69765182	69766757	0	1	1575	0	1474	25816	5.4883	7.16628e-301	3.81471e-299	ENSMUST00000137573	Zfp866	UTR3	32
10271	peak_10271	chr9	72361859	72362384	991.249	-	72361859	72362384	0	1	525	0	672	13092	5.63652	7.57356e-301	4.02003e-299	ENSMUST00000180997	BC065403	UTR3	11
3506	peak_3506	chr3	105678269	105679294	990.958	-	105678269	105679294	0	1	1025	0	538	10600	5.64864	9.29451e-301	4.91949e-299	ENSMUST00000090680	Ddx20	UTR3	28
13764	peak_13764	chr13	41310065	41310840	989.856	-	41310065	41310840	0	1	775	0	414	8660	5.72581	2.00041e-300	1.0558e-298	ENSMUST00000163623	Nedd9	UTR3	18
4449	peak_4449	chr4	95049708	95052222	989.685	-	95049708	95052222	0	1	2514	0	5249	190191	5.4771	2.25933e-300	1.18909e-298	ENSMUST00000107094	Jun	UTR3	64
1637	peak_1637	chr2	119947005	119951147	988.88	+	119947005	119951147	0	2	1288,62	0,4080	2033	31115	5.29599	3.95668e-300	2.07654e-298	ENSMUST00000156510	Mga	Exon	47
9971	peak_9971	chr9	15914479	15915604	987.966	-	15914479	15915604	0	1	1125	0	1161	40859	6.28486	7.48096e-300	3.9151e-298	ENSMUST00000082170	Fat3	UTR3	24
2390	peak_2390	chr2	120745502	120748847	987.697	-	120745502	120748847	0	2	787413	0,2932	998	20016	5.59418	9.03586e-300	4.7156e-298	ENSMUST00000148285	Cdan1	UTR3	37
4630	peak_4630	chr4	132224799	132226374	987.238	-	132224799	132226374	0	1	1575	0	700	15534	5.57202	1.24529e-299	6.48071e-298	ENSMUST00000030733	Gmeb1	UTR3	38
597	peak_597	chr1	23369673	23370323	985.021	-	23369673	23370323	0	1	650	0	228	9552	6.75056	5.80559e-299	3.01292e-297	ENSMUST00000186064	Ogfrl1	UTR3	16
12068	peak_12068	chr11	121306838	121307638	984.443	+	121306838	121307638	0	1	800	0	1627	38807	5.65972	8.69393e-299	4.49935e-297	ENSMUST00000106113	Foxk2	LastExon	17
3000	peak_3000	chr3	89735414	89736214	983.281	+	89735414	89736214	0	1	800	0	649	14298	5.31949	1.95108e-298	1.00694e-296	ENSMUST00000098924	Adar	UTR5	20
14789	peak_14789	chr15	58898567	58900317	982.148	+	58898567	58900317	0	1	1750	0	723	17711	5.93841	4.28987e-298	2.20786e-296	ENSMUST00000036904	Rnf139	LastExon	35
12853	peak_12853	chr12	69372674	69373599	981.842	+	69372674	69373599	0	1	925	0	1655	56470	5.67408	5.31934e-298	2.73016e-296	ENSMUST00000050063	Arf6	UTR5	24
15581	peak_15581	chr16	37881304	37882304	981.682	+	37881304	37882304	0	1	1000	0	1649	26872	5.37589	5.95693e-298	3.049e-296	ENSMUST00000078717	Lrrc58	LastExon	28
12014	peak_12014	chr11	117761946	117762646	981.109	+	117761946	117762646	0	1	700	0	554	13412	5.94033	8.88896e-298	4.53727e-296	ENSMUST00000106344	Tnrc6c	UTR3	19
18485	peak_18485	chrX	94078655	94079905	980.235	-	94078655	94079905	0	1	1250	0	599	15870	6.06556	1.63399e-297	8.3177e-296	ENSMUST00000113927	Zfx	UTR3	29
3962	peak_3962	chr4	119136752	119137327	979.937	+	119136752	119137327	0	1	575	0	1118	27018	5.87666	2.01316e-297	1.02199e-295	ENSMUST00000174372	Slc2a1	UTR3	19
15036	peak_15036	chr15	27731626	27732951	978.961	-	27731626	27732951	0	1	1325	0	740	23752	6.19735	3.97273e-297	2.0113e-295	ENSMUST00000227030	Trio	UTR3	31
17146	peak_17146	chr18	61084458	61085058	978.298	+	61084458	61085058	0	1	600	0	275	11928	6.54566	6.30778e-297	3.18483e-295	ENSMUST00000115274	Pdgfrb	UTR3	21
14623	peak_14623	chr14	69716978	69717378	977.965	-	69716978	69717378	0	1	400	0	447	12102	5.80233	7.96241e-297	4.0094e-295	ENSMUST00000225036	Chmp7	UTR3	11
150	peak_150	chr1	60476840	60477440	975.789	+	60476840	60477440	0	1	600	0	740	11726	5.33887	3.60829e-296	1.81202e-294	ENSMUST00000190158	Abi2	LastExon	16
13609	peak_13609	chr13	74356524	74357324	974.996	+	74356524	74357324	0	1	800	0	636	14328	5.85384	6.27076e-296	3.14061e-294	ENSMUST00000162376	Ccdc127	LastExon	13
7992	peak_7992	chr7	73942118	73943293	974.918	-	73942118	73943293	0	1	1175	0	1198	44033	6.39161	6.63745e-296	3.31534e-294	ENSMUST00000026896	St8sia2	UTR3	38
17511	peak_17511	chr18	88868949	88870824	973.77	-	88868949	88870824	0	1	1875	0	1300	46836	6.29445	1.47484e-295	7.347e-294	ENSMUST00000125362	Socs6	UTR3	40
4295	peak_4295	chr4	40259925	40260900	973.439	-	40259925	40260900	0	1	975	0	1247	22092	5.50979	1.8604e-295	9.24297e-294	ENSMUST00000042575	Topors	UTR3	31
14178	peak_14178	chr14	34691827	34692702	972.883	+	34691827	34692702	0	1	875	0	1355	26559	5.63394	2.74215e-295	1.35875e-293	ENSMUST00000090027	Wapl	Exon	15
3647	peak_3647	chr4	9281510	9282110	972.679	+	9281510	9282110	0	1	600	0	529	16722	6.28512	3.16656e-295	1.56489e-293	ENSMUST00000108348	Clvs1	UTR5	14
11304	peak_11304	chr10	115372115	115372890	972.663	-	115372115	115372890	0	1	775	0	318	8918	6.12387	3.21109e-295	1.58269e-293	ENSMUST00000020346	Thap2	UTR3	20
2190	peak_2190	chr2	54084267	54085517	972.55	-	54084267	54085517	0	1	1250	0	2496	96986	5.76006	3.48003e-295	1.71073e-293	ENSMUST00000100089	Rprm	UTR3	25
11300	peak_11300	chr10	112927037	112927987	972.454	-	112927037	112927987	0	1	950	0	1677	26699	5.30067	3.73061e-295	1.82908e-293	ENSMUST00000099276	Atxn7l3b	UTR3	20
12267	peak_12267	chr11	60864451	60865026	971.834	-	60864451	60865026	0	1	575	0	441	14902	6.21773	5.74943e-295	2.81149e-293	ENSMUST00000168218	Tmem11	UTR3	11
577	peak_577	chr1	12871523	12872223	971.186	-	12871523	12872223	0	1	700	0	254	11976	6.74861	9.03312e-295	4.40565e-293	ENSMUST00000115402	Slco5a1	UTR3	15
11781	peak_11781	chr11	82764794	82765669	970.379	+	82764794	82765669	0	1	875	0	537	16104	6.19115	1.58377e-294	7.70425e-293	ENSMUST00000056677	Zfp830	LastExon	18
4544	peak_4544	chr4	121146197	121146997	969.969	-	121146197	121146997	0	1	800	0	441	9922	5.85271	2.10967e-294	1.02358e-292	ENSMUST00000056635	Rlf	UTR3	25
15001	peak_15001	chr15	8350284	8351434	969.841	-	8350284	8351434	0	1	1150	0	2769	35465	5.02771	2.31147e-294	1.11857e-292	ENSMUST00000052965	Nipbl	Exon	53
9241	peak_9241	chr8	102634044	102634619	969.745	-	102634044	102634619	0	1	575	0	313	16648	7.07618	2.47725e-294	1.19569e-292	ENSMUST00000075190	Cdh11	UTR3	20
15722	peak_15722	chr16	5014680	5015530	969.576	-	5014680	5015530	0	1	850	0	1547	38226	5.48216	2.79349e-294	1.34485e-292	ENSMUST00000023189	Glyr1	UTR3	17
16369	peak_16369	chr17	74579239	74580539	968.71	+	74579239	74580539	0	1	1300	0	2145	34133	5.35509	5.10399e-294	2.45084e-292	ENSMUST00000183224	Birc6	Exon	31
2842	peak_2842	chr3	39009295	39011770	968.686	+	39009295	39011770	0	1	2475	0	4240	81676	5.43118	5.20155e-294	2.49126e-292	ENSMUST00000061260	Fat4	LastExon	60
6476	peak_6476	chr6	133105813	133106688	968.626	+	133105813	133106688	0	1	875	0	1060	20539	5.49572	5.43794e-294	2.5978e-292	ENSMUST00000100864	Smim10l1	UTR3	23
18125	peak_18125	chrX	13156143	13156718	968.355	+	13156143	13156718	0	1	575	0	2671	28792	4.77326	6.57888e-294	3.13481e-292	ENSMUST00000089302	Usp9x	Exon	6
5898	peak_5898	chr5	122871367	122871842	968.279	-	122871367	122871842	0	1	475	0	423	11076	6.06145	6.95276e-294	3.30451e-292	ENSMUST00000127403	Kdm2b	UTR3	11
3022	peak_3022	chr3	94878758	94880508	968.127	+	94878758	94880508	0	1	1750	0	2147	37731	5.05743	7.74324e-294	3.67085e-292	ENSMUST00000107269	Pogz	LastExon	28
576	peak_576	chr1	9746333	9747908	967.666	-	9746333	9747908	0	1	1575	0	1106	21517	5.53925	1.06846e-293	5.05242e-292	ENSMUST00000057438	Vcpip1	Exon	36
17124	peak_17124	chr18	56575516	56584312	967.513	+	56575516	56584312	0	3	532,121,22	0,4663,8774	1223	25722	5.6317	1.19086e-293	5.61696e-292	ENSMUST00000008445	Phax	Exon	23
1032	peak_1032	chr1	161019395	161020095	966.925	-	161019395	161020095	0	1	700	0	264	9437	6.49757	1.79472e-293	8.44379e-292	ENSMUST00000171748	Zbtb37	UTR3	14
12283	peak_12283	chr11	62317500	62317850	966.762	-	62317500	62317850	0	1	350	0	373	10801	6.17407	2.01527e-293	9.45754e-292	ENSMUST00000159315	Ncor1	UTR3	8
16025	peak_16025	chr17	14943590	14944365	966.757	+	14943590	14944365	0	1	775	0	297	11777	6.44819	2.02697e-293	9.48854e-292	ENSMUST00000174004	1600012H06Rik	UTR5	14
9404	peak_9404	chr8	124910245	124910720	966.271	-	124910245	124910720	0	1	475	0	527	14382	6.08305	2.84652e-293	1.32916e-291	ENSMUST00000034469	Egln1	UTR3	14
1958	peak_1958	chr2	180717869	180718444	965.598	+	180717869	180718444	0	1	575	0	565	14209	5.9609	4.54836e-293	2.11851e-291	ENSMUST00000078687	Gid8	LastExon	15
17111	peak_17111	chr18	49878207	49879282	965.269	+	49878207	49879282	0	1	1075	0	884	16249	5.55067	5.72819e-293	2.66139e-291	ENSMUST00000041772	Dmxl1	Exon	26
2430	peak_2430	chr2	125831828	125832328	965.069	-	125831828	125832328	0	1	500	0	647	17291	6.09921	6.59677e-293	3.05732e-291	ENSMUST00000028635	Cops2	UTR3	17
5702	peak_5702	chr5	66301635	66302535	964.247	-	66301635	66302535	0	1	900	0	220	10214	6.88443	1.16903e-292	5.4045e-291	ENSMUST00000087256	Apbb2	UTR3	22
12863	peak_12863	chr12	71317271	71319121	964.012	+	71317271	71319121	0	1	1850	0	1597	43699	5.38022	1.37957e-292	6.36205e-291	ENSMUST00000132822	4930474H06Rik	UTR3	32
550	peak_550	chr1	191907591	191910028	962.894	+	191907591	191910028	0	2	221178	0,1259	562	10978	5.58278	3.00176e-292	1.38088e-290	ENSMUST00000044954	Slc30a1	LastExon	25
9891	peak_9891	chr9	118558218	118560361	962.616	+	118558218	118560361	0	2	1565,60	0,2083	3519	63227	5.33144	3.64714e-292	1.67364e-290	ENSMUST00000211840	Golga4	Exon	44
13374	peak_13374	chr12	111709937	111711312	962.426	-	111709937	111711312	0	1	1375	0	1449	32680	5.64206	4.17211e-292	1.90984e-290	ENSMUST00000160576	Bag5	UTR3	37
15084	peak_15084	chr15	58048749	58052687	961.897	-	58048749	58052687	0	2	36464	0,3474	544	15622	6.18841	6.0324e-292	2.75465e-290	ENSMUST00000070143	Zhx1	UTR3	13
7736	peak_7736	chr7	16496647	16497797	961.727	-	16496647	16497797	0	1	1150	0	2393	52056	5.12093	6.80481e-292	3.09977e-290	ENSMUST00000171937	Arhgap35	UTR3	27
16987	peak_16987	chr18	37144820	37156169	959.431	+	37144820	37156169	0	2	1710,15	0,11334	300	10095	6.10759	3.35063e-291	1.52258e-289	ENSMUST00000047479	Pcdhac2	Exon	46
17498	peak_17498	chr18	84012777	84013702	958.381	-	84012777	84013702	0	1	925	0	417	16614	6.34289	6.95374e-291	3.15219e-289	ENSMUST00000175783	Tshz1	UTR3	19
4626	peak_4626	chr4	131924962	131925912	957.6	-	131924962	131925912	0	1	950	0	1594	29783	5.13227	1.19747e-290	5.41506e-289	ENSMUST00000144754	Epb41	UTR3	26
11488	peak_11488	chr11	44563934	44564984	957.292	+	44563934	44564984	0	1	1050	0	1143	30326	5.88458	1.48637e-290	6.70521e-289	ENSMUST00000019333	Rnf145	LastExon	25
12936	peak_12936	chr12	85030058	85034012	956.655	+	85030058	85034012	0	2	829,96	0,3858	3475	42365	4.89195	2.3172e-290	1.0428e-288	ENSMUST00000164558	Ylpm1	Exon	29
9148	peak_9148	chr8	72482890	72483840	955.297	-	72482890	72483840	0	1	950	0	612	20102	5.88363	5.95193e-290	2.67206e-288	ENSMUST00000152080	Slc35e1	UTR3	22
12009	peak_12009	chr11	117714361	117732200	954.912	+	117714361	117732200	0	3	91,2601,33	0,6588,17806	4975	100342	5.02471	7.79457e-290	3.49088e-288	ENSMUST00000141115	Tnrc6c	UTR5	78
13538	peak_13538	chr13	54655502	54661709	954.83	+	54655502	54661709	0	3	75144756	0,779,5451	1091	25565	5.71486	8.26705e-290	3.69361e-288	ENSMUST00000026991	Faf2	LastExon	22
15667	peak_15667	chr16	91507087	91507437	954.41	+	91507087	91507437	0	1	350	0	523	11220	5.73534	1.10858e-289	4.94114e-288	ENSMUST00000117748	Ifnar1	UTR3	7
2556	peak_2556	chr2	155403537	155406700	953.925	-	155403537	155406700	0	2	241226	0,1937	1192	17691	5.11157	1.55621e-289	6.91975e-288	ENSMUST00000109670	Ncoa6	Exon	26
16601	peak_16601	chr17	33241518	33242718	953.491	-	33241518	33242718	0	1	1200	0	305	10001	6.37508	2.10711e-289	9.34704e-288	ENSMUST00000008830	Zfp955a	UTR3	29
17802	peak_17802	chr19	46654151	46655576	953.104	+	46654151	46655576	0	1	1425	0	1047	33292	5.34022	2.76111e-289	1.22191e-287	ENSMUST00000132202	Wbp1l	UTR3	39
14504	peak_14504	chr14	49013845	49014270	953.079	-	49013845	49014270	0	1	425	0	322	8249	5.91037	2.8171e-289	1.24373e-287	ENSMUST00000161504	Exoc5	UTR3	9
15281	peak_15281	chr15	85900007	85900988	952.516	-	85900007	85900988	0	2	698,52	0,929	954	36849	5.98779	4.1712e-289	1.8372e-287	ENSMUST00000226840	Celsr1	UTR3	18
10637	peak_10637	chr10	59896718	59897983	951.959	+	59896718	59897983	0	2	57493	0,772	500	9586	5.53623	6.15143e-289	2.703e-287	ENSMUST00000020309	Dnajb12	UTR3	19
11319	peak_11319	chr10	118859348	118860598	951.953	-	118859348	118860598	0	1	1250	0	1241	34893	5.79448	6.19035e-289	2.7137e-287	ENSMUST00000004281	Dyrk2	UTR3	29
947	peak_947	chr1	136270397	136271122	951.061	-	136270397	136271122	0	1	725	0	908	16975	5.57566	1.15182e-288	5.03746e-287	ENSMUST00000192314	Camsap2	UTR3	20
4256	peak_4256	chr4	11960733	11962133	949.474	-	11960733	11962133	0	1	1400	0	746	20118	6.07874	3.46843e-288	1.51336e-286	ENSMUST00000108299	Pdp1	LastExon	30
13089	peak_13089	chr12	12936420	12937445	948.913	-	12936420	12937445	0	1	1025	0	3186	50328	5.14249	5.1282e-288	2.23233e-286	ENSMUST00000130990	Mycn	UTR3	20
14733	peak_14733	chr15	12269505	12270355	948.521	+	12269505	12270355	0	1	850	0	403	13992	6.25068	6.74605e-288	2.92974e-286	ENSMUST00000174160	Mtmr12	UTR3	19
15652	peak_15652	chr16	87479269	87479769	947.828	+	87479269	87479769	0	1	500	0	350	8780	6.00549	1.09311e-287	4.73622e-286	ENSMUST00000144759	Usp16	UTR3	14
1583	peak_1583	chr2	117177345	117177895	946.774	+	117177345	117177895	0	1	550	0	362	11163	6.27399	2.27509e-287	9.83462e-286	ENSMUST00000028829	Spred1	LastExon	15
15710	peak_15710	chr16	4084047	4085897	946.737	-	4084047	4085897	0	1	1850	0	4162	113788	5.12152	2.3387e-287	1.00862e-285	ENSMUST00000205765	Crebbp	UTR3	38
8286	peak_8286	chr7	132557874	132558149	946.545	-	132557874	132558149	0	1	275	0	626	10760	5.41204	2.6778e-287	1.1522e-285	ENSMUST00000084500	Oat	UTR3	8
9546	peak_9546	chr9	44604941	44612839	946.271	+	44604941	44612839	0	3	43,470,12	0,2181,7886	1332	29400	5.71734	3.24474e-287	1.39292e-285	ENSMUST00000213697	Ddx6	UTR5	15
699	peak_699	chr1	59639483	59639908	945.586	-	59639483	59639908	0	1	425	0	1034	20133	5.61988	5.23013e-287	2.24006e-285	ENSMUST00000091374	Sumo1	UTR3	12
8437	peak_8437	chr8	25640787	25649580	945.545	+	25640787	25649580	0	3	538,72,40	0,7653,8753	979	19425	5.60768	5.39411e-287	2.30499e-285	ENSMUST00000084026	Nsd3	Exon	19
12844	peak_12844	chr12	64966966	64976832	945.484	+	64966966	64976832	0	2	1062138	0,9728	606	14649	5.91148	5.63977e-287	2.40445e-285	ENSMUST00000221836	Togaram1	Exon	32
9284	peak_9284	chr8	109731225	109733500	945.275	-	109731225	109733500	0	1	2275	0	993	25156	5.34687	6.53474e-287	2.77965e-285	ENSMUST00000212605	Atxn1l	UTR3	47
172	peak_172	chr1	64576273	64597727	945.109	+	64576273	64597727	0	2	56494	0,20960	1075	20536	5.61325	7.34379e-287	3.11668e-285	ENSMUST00000087366	Creb1	LastExon	14
7328	peak_7328	chr7	66171022	66172722	944.868	+	66171022	66172722	0	1	1700	0	1452	26601	5.37657	8.69922e-287	3.68353e-285	ENSMUST00000036372	Chsy1	LastExon	38
14113	peak_14113	chr14	21668377	21671302	944.821	+	21668377	21671302	0	1	2925	0	6111	150080	5.67449	9.00798e-287	3.80562e-285	ENSMUST00000182964	Kat6b	LastExon	83
7502	peak_7502	chr7	112110071	112110771	944.518	+	112110071	112110771	0	1	700	0	1248	19578	5.28209	1.11437e-286	4.69725e-285	ENSMUST00000210309	Usp47	LastExon	16
12969	peak_12969	chr12	95779244	95781219	944.222	+	95779244	95781219	0	1	1975	0	1282	36618	6.13045	1.37124e-286	5.76696e-285	ENSMUST00000110117	Flrt2	LastExon	37
13544	peak_13544	chr13	55246592	55260408	943.201	+	55246592	55260408	0	2	1485,65	0,13751	4846	63146	5.02964	2.78806e-286	1.16992e-284	ENSMUST00000099490	Nsd1	Exon	46
11959	peak_11959	chr11	109395948	109396573	942.652	+	109395948	109396573	0	1	625	0	409	14046	6.46663	4.08875e-286	1.71185e-284	ENSMUST00000020930	Gna13	LastExon	17
1218	peak_1218	chr2	10091976	10092676	941.779	+	10091976	10092676	0	1	700	0	695	14821	5.76796	7.50501e-286	3.13511e-284	ENSMUST00000042512	Kin	LastExon	18
12349	peak_12349	chr11	70986490	70987215	941.12	-	70986490	70987215	0	1	725	0	252	10837	6.66093	1.18733e-285	4.94881e-284	ENSMUST00000124464	Dhx33	UTR3	21
9953	peak_9953	chr9	13243989	13244589	940.938	-	13243989	13244589	0	1	600	0	171	14476	7.64173	1.35001e-285	5.61431e-284	ENSMUST00000110582	Jrkl	UTR3	21
9708	peak_9708	chr9	75218010	75218785	940.681	+	75218010	75218785	0	1	775	0	781	12219	5.32002	1.61782e-285	6.71305e-284	ENSMUST00000136731	Myo5a	UTR3	19
3451	peak_3451	chr3	95988753	95989578	940.148	-	95988753	95989578	0	1	825	0	2090	67472	5.6195	2.34512e-285	9.70932e-284	ENSMUST00000123006	Plekho1	UTR3	19
11248	peak_11248	chr10	85892769	85893319	940.099	-	85892769	85893319	0	1	550	0	430	12128	6.1228	2.43135e-285	1.0044e-283	ENSMUST00000037646	Prdm4	UTR3	11
2204	peak_2204	chr2	59959964	59968775	940.028	-	59959964	59968775	0	3	141610149	0,2056,8662	2174	34611	5.21637	2.56103e-285	1.05563e-283	ENSMUST00000090925	Baz2b	Exon	23
4539	peak_4539	chr4	120921295	120922670	939.56	-	120921295	120922670	0	1	1375	0	529	12502	5.88567	3.54999e-285	1.46004e-283	ENSMUST00000177880	Exo5	UTR3	38
14365	peak_14365	chr14	79427410	79428985	939.344	+	79427410	79428985	0	1	1575	0	616	15086	5.95175	4.13285e-285	1.69601e-283	ENSMUST00000061222	Kbtbd7	LastExon	29
937	peak_937	chr1	135384861	135385336	938.934	-	135384861	135385336	0	1	475	0	1220	24432	5.51577	5.50189e-285	2.25287e-283	ENSMUST00000161189	Ipo9	UTR3	8
8694	peak_8694	chr8	94602429	94623457	938.036	+	94602429	94623457	0	2	1624	0,20404	419	13033	6.25274	1.02713e-284	4.19659e-283	ENSMUST00000211983	Rspry1	UTR5	18
14867	peak_14867	chr15	80879164	80883001	937.908	+	80879164	80883001	0	2	2042,58	0,3779	2864	53375	5.3142	1.12512e-284	4.58688e-283	ENSMUST00000228071	Tnrc6b	UTR5	70
16279	peak_16279	chr17	46412276	46413926	937.625	+	46412276	46413926	0	1	1650	0	864	13137	5.28469	1.3725e-284	5.58321e-283	ENSMUST00000113481	Zfp318	LastExon	53
9687	peak_9687	chr9	72362010	72362585	937.547	+	72362010	72362585	0	1	575	0	895	14180	5.32373	1.45101e-284	5.88971e-283	ENSMUST00000180997	BC065403	UTR3	18
7713	peak_7713	chr7	12809551	12811401	937.543	-	12809551	12811401	0	1	1850	0	932	19815	5.7708	1.4584e-284	5.90686e-283	ENSMUST00000121215	Zfp329	UTR3	48
10274	peak_10274	chr9	72618692	72619520	937.139	-	72618692	72619520	0	2	551,46	0,782	600	17336	6.15189	1.93387e-284	7.81562e-283	ENSMUST00000184373	Gm27232	UTR3	19
4901	peak_4901	chr5	23501666	23503216	936.75	+	23501666	23503216	0	1	1550	0	2179	45428	5.44288	2.53763e-284	1.02335e-282	ENSMUST00000115128	Kmt2e	LastExon	37
2923	peak_2923	chr3	84903578	84925553	936.198	+	84903578	84925553	0	2	501,74	0,21901	804	23247	6.11387	3.72986e-284	1.50089e-282	ENSMUST00000151410	Fbxw7	UTR5	21
17505	peak_17505	chr18	84552875	84559067	935.923	-	84552875	84559067	0	2	109741	0,5451	993	19344	5.63278	4.52176e-284	1.81562e-282	ENSMUST00000125763	Zfp407	Exon	17
12454	peak_12454	chr11	86291098	86298723	935.622	-	86291098	86298723	0	2	106444	0,7181	1006	16030	5.33936	5.58486e-284	2.23767e-282	ENSMUST00000043624	Med13	Exon	10
18010	peak_18010	chr19	40550256	40550706	935.574	-	40550256	40550706	0	1	450	0	353	9711	6.12313	5.78446e-284	2.31267e-282	ENSMUST00000025979	Aldh18a1	UTR3	16
15693	peak_15693	chr16	94692716	94693316	935.306	+	94692716	94693316	0	1	600	0	553	13833	5.84426	6.97905e-284	2.7843e-282	ENSMUST00000023614	Dyrk1a	UTR3	13
13309	peak_13309	chr12	99388289	99388789	935.262	-	99388289	99388789	0	1	500	0	1176	20889	5.44039	7.21238e-284	2.87123e-282	ENSMUST00000177287	Foxn3	UTR3	16
11183	peak_11183	chr10	80380904	80382404	934.647	-	80380904	80382404	0	1	1500	0	2258	61216	4.76999	1.10727e-283	4.39861e-282	ENSMUST00000123141	Mex3d	UTR3	28
8253	peak_8253	chr7	127607955	127608855	934.607	-	127607955	127608855	0	1	900	0	495	22022	6.64095	1.14087e-283	4.52245e-282	ENSMUST00000084564	Zfp629	UTR3	27
7738	peak_7738	chr7	16564133	16614475	932.546	-	16564133	16614475	0	2	1196,4	0,50338	2793	50061	5.28597	4.76796e-283	1.88603e-281	ENSMUST00000171937	Arhgap35	Exon	30
9505	peak_9505	chr9	32259042	32261567	932.078	+	32259042	32261567	0	1	2525	0	1610	44775	5.68384	6.60888e-283	2.60869e-281	ENSMUST00000168954	Arhgap32	LastExon	52
6106	peak_6106	chr5	150650670	150661909	931.828	-	150650670	150661909	0	2	69631	0,10608	786	14987	5.60632	7.88055e-283	3.10407e-281	ENSMUST00000144378	N4bp2l2	UTR3	15
2148	peak_2148	chr2	33453486	33455061	931.6	-	33453486	33455061	0	1	1575	0	647	15197	5.75645	9.24414e-283	3.63349e-281	ENSMUST00000113156	Zbtb43	UTR3	27
10933	peak_10933	chr10	128806253	128814616	931.191	+	128806253	128814616	0	3	1367,107,51	0,7784,8312	1414	29251	5.25731	1.23046e-282	4.82626e-281	ENSMUST00000219473	Dnajc14	UTR5	35
18178	peak_18178	chrX	66655388	66656463	931.17	+	66655388	66656463	0	1	1075	0	342	9225	6.07294	1.25092e-282	4.89621e-281	ENSMUST00000036043	Slitrk2	LastExon	33
2750	peak_2750	chr2	181253398	181254123	931.028	-	181253398	181254123	0	1	725	0	436	19184	6.09794	1.3834e-282	5.40338e-281	ENSMUST00000049032	Gmeb2	UTR3	10
6616	peak_6616	chr6	39336294	39337144	930.859	-	39336294	39337144	0	1	850	0	570	10830	5.57514	1.5589e-282	6.07612e-281	ENSMUST00000202656	Slc37a3	UTR3	14
17387	peak_17387	chr18	54895298	54899525	930.842	-	54895298	54899525	0	2	3392361	0,1866	4137	66577	4.98883	1.58045e-282	6.14727e-281	ENSMUST00000237844	Zfp608	UTR3	81
15864	peak_15864	chr16	46448268	46448843	929.696	-	46448268	46448843	0	1	575	0	298	17357	7.21113	3.50516e-282	1.36051e-280	ENSMUST00000023334	Nectin3	UTR3	13
9721	peak_9721	chr9	80113831	80116598	928.988	+	80113831	80116598	0	2	283,67	0,2700	1061	15181	5.1748	5.7362e-282	2.22185e-280	ENSMUST00000175999	Senp6	UTR3	15
5129	peak_5129	chr5	97086862	97088387	928.984	+	97086862	97088387	0	1	1525	0	510	14751	5.84016	5.76464e-282	2.22824e-280	ENSMUST00000112969	Paqr3	UTR3	39
692	peak_692	chr1	58902698	58904123	927.896	-	58902698	58904123	0	1	1425	0	1384	32832	5.83412	1.22775e-281	4.73585e-280	ENSMUST00000027186	Trak2	UTR3	42
9326	peak_9326	chr8	119508180	119508630	927.637	-	119508180	119508630	0	1	450	0	469	10325	5.75216	1.47283e-281	5.66949e-280	ENSMUST00000081381	Mbtps1	UTR3	13
15284	peak_15284	chr15	86030227	86033752	927.283	-	86030227	86033752	0	1	3525	0	6639	150807	4.63603	1.8862e-281	7.24574e-280	ENSMUST00000016172	Celsr1	Exon	59
437	peak_437	chr1	165310500	165322342	926.781	+	165310500	165322342	0	4	493105120907	0,6739,8248,10935	1155	29392	5.44121	2.67628e-281	1.02596e-279	ENSMUST00000111450	Gpr161	LastExon	35
5502	peak_5502	chr5	145244388	145245163	926.298	+	145244388	145245163	0	1	775	0	471	9514	5.64984	3.74798e-281	1.43385e-279	ENSMUST00000199322	Zfp655	UTR3	18
581	peak_581	chr1	13166988	13174960	925.635	-	13166988	13174960	0	2	118882	0,7090	814	29339	5.9027	5.94676e-281	2.27037e-279	ENSMUST00000143603	Ncoa2	UTR3	33
12658	peak_12658	chr11	116167440	116168165	924.029	-	116167440	116168165	0	1	725	0	991	22955	5.51564	1.81422e-280	6.91223e-279	ENSMUST00000148350	Fbf1	UTR3	15
17388	peak_17388	chr18	54946620	54989893	924.007	-	54946620	54989893	0	3	188,1096,66	0,40990,43207	3374	46740	4.86894	1.84501e-280	7.01517e-279	ENSMUST00000237844	Zfp608	Exon	22
7971	peak_7971	chr7	66647539	66659963	923.251	-	66647539	66659963	0	2	386314	0,12110	264	10973	6.69415	3.12373e-280	1.1853e-278	ENSMUST00000207785	Asb7	UTR3	18
155	peak_155	chr1	62815686	62816136	922.779	+	62815686	62816136	0	1	450	0	289	11443	6.56507	4.34017e-280	1.64353e-278	ENSMUST00000114157	Nrp2	UTR3	8
3058	peak_3058	chr3	98146461	98149161	921.687	+	98146461	98149161	0	1	2700	0	3427	64243	5.14918	9.27268e-280	3.50425e-278	ENSMUST00000079812	Notch2	LastExon	46
8470	peak_8470	chr8	34818679	34819254	921.645	+	34818679	34819254	0	1	575	0	1112	24395	5.62497	9.56398e-280	3.60701e-278	ENSMUST00000033930	Dusp4	LastExon	14
17470	peak_17470	chr18	78754829	78857341	921.235	-	78754829	78857341	0	3	996171858	0,28429,101654	5859	182284	5.6012	1.27309e-279	4.79171e-278	ENSMUST00000025430	Setbp1	UTR3	37
7571	peak_7571	chr7	127559385	127560885	920.327	+	127559385	127560885	0	1	1500	0	3370	61922	4.74956	2.39412e-279	8.9929e-278	ENSMUST00000186954	Srcap	LastExon	30
1409	peak_1409	chr2	49256590	49258390	919.956	+	49256590	49258390	0	1	1800	0	605	13985	5.87599	3.10338e-279	1.16336e-277	ENSMUST00000112745	Mbd5	LastExon	35
14287	peak_14287	chr14	61209587	61210662	919.545	+	61209587	61210662	0	1	1075	0	285	8861	6.26634	4.13314e-279	1.54627e-277	ENSMUST00000119943	Sacs	LastExon	35
17515	peak_17515	chr19	3814187	3816337	919.41	+	3814187	3816337	0	1	2150	0	1738	41486	5.67223	4.54888e-279	1.6984e-277	ENSMUST00000176262	Kmt5b	LastExon	50
10624	peak_10624	chr10	58479906	58480506	919.33	+	58479906	58480506	0	1	600	0	825	15019	5.45456	4.81919e-279	1.79573e-277	ENSMUST00000003310	Ranbp2	Exon	20
8482	peak_8482	chr8	36106533	36147781	919.085	+	36106533	36147781	0	4	761587611480	0,22470,32818,39768	1341	33225	5.2125	5.7219e-279	2.12784e-277	ENSMUST00000110492	Prag1	LastExon	42
9983	peak_9983	chr9	16376850	16378225	918.89	-	16376850	16378225	0	1	1375	0	3725	52681	5.14793	6.56021e-279	2.43473e-277	ENSMUST00000082170	Fat3	Exon	32
17729	peak_17729	chr19	40915205	40916555	918.314	+	40915205	40916555	0	1	1350	0	435	10324	5.77543	9.80399e-279	3.63138e-277	ENSMUST00000235207	Zfp518a	LastExon	40
624	peak_624	chr1	36549041	36550191	918.204	-	36549041	36550191	0	1	1150	0	1167	40537	5.46615	1.06001e-278	3.91846e-277	ENSMUST00000114991	Sema4c	UTR3	25
3037	peak_3037	chr3	95659420	95661241	916.987	+	95659420	95661241	0	3	67248535	0,340,1286	2831	37517	4.95858	2.46826e-278	9.10617e-277	ENSMUST00000037947	Mcl1	LastExon	22
14395	peak_14395	chr14	111675489	111682253	916.864	+	111675489	111682253	0	2	2343316	0,3448	1022	29665	5.7592	2.69341e-278	9.91716e-277	ENSMUST00000042767	Slitrk5	UTR5	84
2355	peak_2355	chr2	114195860	114197460	916.391	-	114195860	114197460	0	1	1600	0	412	9565	5.83876	3.74529e-278	1.3763e-276	ENSMUST00000050668	Zfp770	LastExon	35
17761	peak_17761	chr19	44303186	44303561	916.362	+	44303186	44303561	0	1	375	0	5330	70705	5.01271	3.8306e-278	1.40488e-276	ENSMUST00000237039	Scd2	UTR3	5
9592	peak_9592	chr9	56489925	56495743	916.286	+	56489925	56495743	0	2	391211	0,4607	938	18586	5.56122	4.04494e-278	1.48058e-276	ENSMUST00000034879	Hmg20a	UTR3	24
12558	peak_12558	chr11	102290874	102291674	916.025	-	102290874	102291674	0	1	800	0	822	26796	5.24038	4.8566e-278	1.77418e-276	ENSMUST00000107132	Atxn7l3	UTR3	13
16127	peak_16127	chr17	26975882	27018049	914.343	+	26975882	27018049	0	2	513,37	0,42130	340	9505	5.95024	1.56157e-277	5.69348e-276	ENSMUST00000133257	Ggnbp1	UTR3	17
654	peak_654	chr1	46832580	46836018	914.181	-	46832580	46836018	0	2	183892	0,2546	1530	23105	5.27371	1.75057e-277	6.37009e-276	ENSMUST00000141226	Slc39a10	UTR3	32
3800	peak_3800	chr4	57883161	57893588	913.973	+	57883161	57893588	0	3	41,39,720	0,3127,9707	172	6245	6.46119	2.0262e-277	7.35871e-276	ENSMUST00000098066	Pakap	UTR3	23
6347	peak_6347	chr6	90381848	90382973	913.799	+	90381848	90382973	0	1	1125	0	297	9816	6.32393	2.2899e-277	8.30021e-276	ENSMUST00000203493	Zxdc	LastExon	28
14762	peak_14762	chr15	34140740	34141190	913.538	+	34140740	34141190	0	1	450	0	497	14851	6.05365	2.75004e-277	9.94873e-276	ENSMUST00000163333	Mtdh	UTR3	11
11815	peak_11815	chr11	87614737	87615212	913.431	+	87614737	87615212	0	1	475	0	418	8399	5.66626	2.96662e-277	1.07114e-275	ENSMUST00000119628	Mtmr4	UTR3	8
16572	peak_16572	chr17	32196948	32198108	913.333	-	32196948	32198108	0	2	872,78	0,1082	1549	29905	5.04844	3.18202e-277	1.1467e-275	ENSMUST00000121285	Brd4	UTR3	18
1063	peak_1063	chr1	165875278	165875928	912.251	-	165875278	165875928	0	1	650	0	445	10482	5.91952	6.74665e-277	2.42658e-275	ENSMUST00000176004	Pou2f1	UTR3	13
6120	peak_6120	chr6	4906388	5007762	911.872	+	4906388	5007762	0	2	456,69	0,101305	790	22122	5.95797	8.79359e-277	3.15671e-275	ENSMUST00000164110	Ppp1r9a	UTR5	16
4568	peak_4568	chr4	124856138	124857088	911.763	-	124856138	124857088	0	1	950	0	297	13374	6.33601	9.50094e-277	3.40408e-275	ENSMUST00000064444	Maneal	UTR3	25
14006	peak_14006	chr13	98248819	98249319	911.542	-	98248819	98249319	0	1	500	0	538	13701	6.03398	1.10936e-276	3.96706e-275	ENSMUST00000040972	Utp15	UTR3	16
607	peak_607	chr1	30804741	30805866	911.335	-	30804741	30805866	0	1	1125	0	1415	24022	5.33258	1.28344e-276	4.58081e-275	ENSMUST00000191329	Phf3	UTR3	27
3646	peak_3646	chr4	8864291	8866898	910.992	+	8864291	8866898	0	2	141161	0,1446	2081	80243	6.13566	1.63092e-276	5.80988e-275	ENSMUST00000170391	Chd7	LastExon	27
1909	peak_1909	chr2	168231571	168232296	910.622	+	168231571	168232296	0	1	725	0	159	12629	6.92991	2.11189e-276	7.50889e-275	ENSMUST00000099071	Mocs3	LastExon	15
13849	peak_13849	chr13	59756308	59756833	910.473	-	59756308	59756833	0	1	525	0	483	15563	6.24358	2.34518e-276	8.32247e-275	ENSMUST00000225795	Isca1	UTR3	14
4725	peak_4725	chr4	141476216	141477466	909.993	-	141476216	141477466	0	1	1250	0	2034	29548	4.63196	3.27746e-276	1.16088e-274	ENSMUST00000105786	Spen	Exon	33
11368	peak_11368	chr10	128882944	128883644	909.792	-	128882944	128883644	0	1	700	0	256	8185	6.27737	3.77481e-276	1.3345e-274	ENSMUST00000026408	Gdf11	UTR3	22
6838	peak_6838	chr6	116024817	116043450	909.524	-	116024817	116043450	0	2	120580	0,18053	1035	17470	5.1232	4.55251e-276	1.6064e-274	ENSMUST00000173110	Tmcc1	UTR3	20
5666	peak_5666	chr5	41817980	41818805	909.372	-	41817980	41818805	0	1	825	0	1388	22393	5.28078	5.0699e-276	1.78558e-274	ENSMUST00000202908	Bod1l	Exon	18
16902	peak_16902	chr18	24284724	24285399	908.597	+	24284724	24285399	0	1	675	0	715	12072	5.43321	8.68965e-276	3.05466e-274	ENSMUST00000178605	Galnt1	LastExon	13
5421	peak_5421	chr5	138104131	138104781	908.173	+	138104131	138104781	0	1	650	0	592	13390	5.86057	1.16802e-275	4.09817e-274	ENSMUST00000110962	Zkscan1	UTR3	19
2630	peak_2630	chr2	165000606	165001956	907.924	-	165000606	165001956	0	1	1350	0	1762	23755	4.61936	1.3911e-275	4.87172e-274	ENSMUST00000122070	Ncoa5	UTR3	31
7690	peak_7690	chr7	6707016	6707591	907.286	-	6707016	6707591	0	1	575	0	455	11316	5.99098	2.16905e-275	7.58191e-274	ENSMUST00000051209	Peg3	UTR3	17
6715	peak_6715	chr6	83367972	83369472	906.642	-	83367972	83369472	0	1	1500	0	3360	83956	4.8988	3.39535e-275	1.18462e-273	ENSMUST00000089622	Tet3	UTR3	28
13484	peak_13484	chr13	42154612	42155437	906.516	+	42154612	42155437	0	1	825	0	662	12906	5.38417	3.71284e-275	1.29297e-273	ENSMUST00000060148	Hivep1	Exon	24
14689	peak_14689	chr14	104478658	104480133	905.993	-	104478658	104480133	0	1	1475	0	716	18994	5.94242	5.34398e-275	1.85753e-273	ENSMUST00000022716	Rnf219	UTR3	41
11055	peak_11055	chr10	53319643	53349145	905.722	-	53319643	53349145	0	2	76674	0,28828	674	21149	6.24666	6.46131e-275	2.24172e-273	ENSMUST00000218596	Cep85l	UTR3	25
73	peak_73	chr1	36106052	36106446	905.646	+	36106052	36106446	0	1	394	0	233	7992	6.34213	6.82077e-275	2.36204e-273	ENSMUST00000192656	Gm37335	UTR3	14
3505	peak_3505	chr3	105003614	105006014	905.616	-	105003614	105006014	0	1	2400	0	2555	40263	5.0565	6.97905e-275	2.41237e-273	ENSMUST00000098763	Cttnbp2nl	UTR3	57
8819	peak_8819	chr8	111669512	111670037	905.133	+	111669512	111670037	0	1	525	0	333	14312	6.74356	9.77482e-275	3.37249e-273	ENSMUST00000212206	Zfp1	UTR3	20
13172	peak_13172	chr12	69976037	69984632	904.32	-	69976037	69984632	0	2	201424	0,8171	759	16752	5.71113	1.72041e-274	5.92475e-273	ENSMUST00000021467	Sav1	Exon	17
6856	peak_6856	chr6	119355374	119355799	903.218	-	119355374	119355799	0	1	425	0	419	14644	6.31078	3.69748e-274	1.27099e-272	ENSMUST00000187699	Adipor2	UTR3	11
11537	peak_11537	chr11	57529614	57530764	903.026	+	57529614	57530764	0	1	1150	0	805	20420	5.8953	4.23347e-274	1.45256e-272	ENSMUST00000020830	Mfap3	LastExon	27
12611	peak_12611	chr11	107733081	107734806	902.816	-	107733081	107734806	0	1	1725	0	4214	47594	4.54528	4.90395e-274	1.67951e-272	ENSMUST00000021066	Cacng4	UTR3	37
15898	peak_15898	chr16	63653494	63773550	901.738	-	63653494	63773550	0	2	84641	0,119415	1713	32591	5.51848	1.03744e-273	3.54652e-272	ENSMUST00000231270	Epha3	UTR3	16
3675	peak_3675	chr4	21982482	21993902	901.639	+	21982482	21993902	0	2	20605	0,10815	753	19910	5.92278	1.11358e-273	3.79983e-272	ENSMUST00000123481	Faxc	UTR5	22
6431	peak_6431	chr6	120431885	120439539	901.192	+	120431885	120439539	0	3	338,82,555	0,6558,7099	1064	13296	4.99912	1.52029e-273	5.17814e-272	ENSMUST00000142791	Kdm5a	UTR5	17
1201	peak_1201	chr2	3779605	3780105	901.085	+	3779605	3780105	0	1	500	0	528	14047	6.0853	1.64048e-273	5.57734e-272	ENSMUST00000177125	Fam107b	UTR3	10
14520	peak_14520	chr14	52311546	52312421	901.04	-	52311546	52312421	0	1	875	0	577	20762	6.40126	1.69523e-273	5.75297e-272	ENSMUST00000058326	Sall2	UTR3	21
383	peak_383	chr1	139423617	139429150	900.892	+	139423617	139429150	0	2	650,25	0,5508	712	11812	5.40083	1.88247e-273	6.37679e-272	ENSMUST00000199011	Zbtb41	Exon	18
1814	peak_1814	chr2	153397466	153400904	900.45	+	153397466	153400904	0	2	5341666	0,1772	2821	57396	5.30948	2.56212e-273	8.66332e-272	ENSMUST00000109790	Asxl1	LastExon	46
9695	peak_9695	chr9	72944765	72946065	900.093	+	72944765	72946065	0	1	1300	0	540	11906	5.76782	3.28718e-273	1.10948e-271	ENSMUST00000038489	Pygo1	LastExon	32
3786	peak_3786	chr4	55011994	55012569	900.056	+	55011994	55012569	0	1	575	0	2330	34103	4.93359	3.37804e-273	1.13809e-271	ENSMUST00000079605	Zfp462	Exon	11
8278	peak_8278	chr7	130266212	132988311	899.957	-	130266212	132988311	0	2	51749	0,2721350	1554	31144	5.5021	3.62415e-273	1.2188e-271	ENSMUST00000033269	Ctbp2	UTR3	17
17950	peak_17950	chr19	10502387	10503037	899.72	-	10502387	10503037	0	1	650	0	260	7968	6.29647	4.27817e-273	1.43615e-271	ENSMUST00000235486	Sdhaf2	UTR3	15
3986	peak_3986	chr4	123000047	123001847	899.505	+	123000047	123001847	0	1	1800	0	1622	24749	4.81133	4.97725e-273	1.66783e-271	ENSMUST00000030407	Mycl	LastExon	32
13319	peak_13319	chr12	101058351	101058826	899.103	-	101058351	101058826	0	1	475	0	538	10240	5.51441	6.587e-273	2.20327e-271	ENSMUST00000223161	Ppp4r3a	UTR3	11
4382	peak_4382	chr4	59771836	59773917	899.094	-	59771836	59773917	0	2	623,2	0,2079	451	19571	6.68867	6.64124e-273	2.21743e-271	ENSMUST00000107526	Inip	UTR3	20
6634	peak_6634	chr6	47796216	47796841	898.869	-	47796216	47796841	0	1	625	0	2174	68755	6.32982	7.77421e-273	2.59108e-271	ENSMUST00000077290	Pdia4	UTR3	12
10956	peak_10956	chr10	9760246	9760846	898.216	-	9760246	9760846	0	1	600	0	200	8853	6.76713	1.22488e-272	4.07512e-271	ENSMUST00000151435	Stxbp5	UTR3	17
2586	peak_2586	chr2	157016148	157017123	897.219	-	157016148	157017123	0	1	975	0	1354	27579	5.06897	2.44929e-272	8.13417e-271	ENSMUST00000069098	Soga1	UTR3	23
11669	peak_11669	chr11	70940462	70940962	896.79	+	70940462	70940962	0	1	500	0	514	14203	6.13765	3.30286e-272	1.09494e-270	ENSMUST00000100928	Rabep1	UTR3	13
9152	peak_9152	chr8	77596356	77597006	896.28	-	77596356	77597006	0	1	650	0	462	11283	5.92739	4.71167e-272	1.5592e-270	ENSMUST00000034030	Tmem184c	UTR3	29
11273	peak_11273	chr10	93969160	93970685	895.704	-	93969160	93970685	0	1	1525	0	998	18017	5.50496	7.0332e-272	2.32332e-270	ENSMUST00000047711	Vezt	UTR3	45
111	peak_111	chr1	44180821	44181196	895.165	+	44180821	44181196	0	1	375	0	376	9874	5.99167	1.02395e-271	3.37651e-270	ENSMUST00000131177	Ercc5	UTR5	10
16406	peak_16406	chr17	88486651	88487126	895.14	+	88486651	88487126	0	1	475	0	273	10011	6.31936	1.04389e-271	3.43617e-270	ENSMUST00000141052	Foxn2	UTR3	5
13276	peak_13276	chr12	86881377	86883377	895.054	-	86881377	86883377	0	1	2000	0	2836	69856	4.76381	1.10951e-271	3.64573e-270	ENSMUST00000038422	Irf2bpl	UTR3	33
11443	peak_11443	chr11	24163279	24165379	894.8	+	24163279	24165379	0	1	2100	0	6378	166300	5.3937	1.32622e-271	4.35013e-270	ENSMUST00000109514	Bcl11a	LastExon	29
7204	peak_7204	chr7	30104257	30105307	894.765	+	30104257	30105307	0	1	1050	0	1495	22924	5.30347	1.36093e-271	4.45615e-270	ENSMUST00000108200	Zfp260	UTR5	33
15393	peak_15393	chr16	3749419	3750094	893.495	+	3749419	3750094	0	1	675	0	346	9241	6.09114	3.28721e-271	1.07446e-269	ENSMUST00000161630	Zfp263	UTR3	19
2528	peak_2528	chr2	151969497	151970497	892.808	-	151969497	151970497	0	1	1000	0	931	26659	5.18507	5.30128e-271	1.72974e-269	ENSMUST00000109863	Fam110a	UTR3	20
10600	peak_10600	chr10	43582949	43583324	892.651	+	43582949	43583324	0	1	375	0	3583	73614	5.68262	5.92301e-271	1.92922e-269	ENSMUST00000058714	Cd24a	UTR3	8
13318	peak_13318	chr12	101040008	101040683	892.285	-	101040008	101040683	0	1	675	0	1226	24516	5.66942	7.64622e-271	2.48615e-269	ENSMUST00000163095	Ppp4r3a	UTR3	16
146	peak_146	chr1	59981681	59982431	891.745	+	59981681	59982431	0	1	750	0	448	12176	6.11235	1.11361e-270	3.61458e-269	ENSMUST00000036540	Fam117b	LastExon	17
13545	peak_13545	chr13	55312291	55314141	891.315	+	55312291	55314141	0	1	1850	0	3571	66231	5.28479	1.50254e-270	4.86848e-269	ENSMUST00000099490	Nsd1	LastExon	60
14291	peak_14291	chr14	61213762	61215012	891.263	+	61213762	61215012	0	1	1250	0	484	10812	5.83099	1.5606e-270	5.04785e-269	ENSMUST00000119943	Sacs	LastExon	35
13459	peak_13459	chr13	34901437	34901837	891.236	+	34901437	34901837	0	1	400	0	592	10503	5.37085	1.59304e-270	5.14384e-269	ENSMUST00000220965	Prpf4b	UTR3	9
12456	peak_12456	chr11	86319406	86320006	890.897	-	86319406	86320006	0	1	600	0	1616	22256	5.13136	2.01783e-270	6.5042e-269	ENSMUST00000043624	Med13	Exon	15
909	peak_909	chr1	132991594	132992219	890.434	-	132991594	132992219	0	1	625	0	1462	26698	5.54751	2.78683e-270	8.96744e-269	ENSMUST00000067398	Mdm4	UTR3	10
4451	peak_4451	chr4	97568382	97568832	890.387	-	97568382	97568832	0	1	450	0	653	12559	5.54973	2.88328e-270	9.26178e-269	ENSMUST00000148653	E130114P18Rik	UTR3	12
9327	peak_9327	chr8	119547405	119549577	890.347	-	119547405	119549577	0	2	480,20	0,2152	928	18966	5.50846	2.97021e-270	9.52462e-269	ENSMUST00000212813	Mbtps1	UTR3	11
6994	peak_6994	chr7	4147507	4148173	889.329	+	4147507	4148173	0	1	666	0	1272	28378	5.33625	6.02425e-270	1.92848e-268	ENSMUST00000121270	Leng8	UTR3	10
3270	peak_3270	chr3	38483045	38484731	889.064	-	38483045	38484731	0	2	939,61	0,1625	601	11485	5.42762	7.25436e-270	2.31829e-268	ENSMUST00000127837	Ankrd50	UTR3	25
13307	peak_13307	chr12	99196129	99196704	889.027	-	99196129	99196704	0	1	575	0	820	17486	5.50833	7.4524e-270	2.3775e-268	ENSMUST00000222458	Foxn3	UTR3	9
2741	peak_2741	chr2	180905576	180912069	888.425	-	180905576	180912069	0	2	921383	0,5110	1606	26682	5.08826	1.13349e-269	3.60992e-268	ENSMUST00000108876	Ythdf1	Exon	37
5590	peak_5590	chr5	25366190	25373334	887.734	-	25366190	25373334	0	2	6569	0,6575	1590	19907	4.97102	1.83302e-269	5.82781e-268	ENSMUST00000173174	Kmt2c	LastExon	20
10842	peak_10842	chr10	96617450	96618853	887.426	+	96617450	96618853	0	2	22578	0,825	1946	31839	5.35409	2.27226e-269	7.21201e-268	ENSMUST00000218953	Btg1	UTR5	15
11793	peak_11793	chr11	84008621	84019271	886.737	+	84008621	84019271	0	2	929,71	0,10579	1018	15718	5.11229	3.67043e-269	1.16299e-267	ENSMUST00000183456	Synrg	Exon	23
14088	peak_14088	chr14	8222239	8223114	886.583	+	8222239	8223114	0	1	875	0	422	9744	5.81866	4.09121e-269	1.29412e-267	ENSMUST00000170111	Kctd6	LastExon	25
496	peak_496	chr1	178932235	178932785	886.569	+	178932235	178932785	0	1	550	0	251	7996	6.29043	4.13889e-269	1.30698e-267	ENSMUST00000160789	Kif26b	UTR3	15
18513	peak_18513	chrX	103185000	103186225	886.232	-	103185000	103186225	0	1	1225	0	445	9150	5.70361	5.23644e-269	1.65076e-267	ENSMUST00000121720	Nap1l2	LastExon	25
15672	peak_15672	chr16	91658889	91660064	885.84	+	91658889	91660064	0	1	1175	0	5804	62591	4.79054	6.87995e-269	2.16521e-267	ENSMUST00000114036	Son	Exon	28
12514	peak_12514	chr11	97716856	97718631	885.72	-	97716856	97718631	0	1	1775	0	2361	44362	5.08506	7.48842e-269	2.35273e-267	ENSMUST00000018691	Pip4k2b	UTR3	40
2489	peak_2489	chr2	137082880	137083380	885.497	-	137082880	137083380	0	1	500	0	271	8593	6.10959	8.75573e-269	2.74626e-267	ENSMUST00000133640	Jag1	UTR3	21
4545	peak_4545	chr4	121147172	121148572	885.266	-	121147172	121148572	0	1	1400	0	1014	18900	5.57078	1.02936e-268	3.2232e-267	ENSMUST00000056635	Rlf	LastExon	40
12748	peak_12748	chr12	3500778	3502528	885.077	+	3500778	3502528	0	1	1750	0	853	17258	5.66974	1.17581e-268	3.67558e-267	ENSMUST00000092003	Asxl2	UTR3	40
17838	peak_17838	chr19	56570537	56574823	885.042	+	56570537	56574823	0	2	334,66	0,4220	421	8829	5.69271	1.20662e-268	3.76559e-267	ENSMUST00000071423	Nhlrc2	Exon	11
13271	peak_13271	chr12	85342988	85343438	884.601	-	85342988	85343438	0	1	450	0	614	13398	5.75924	1.6411e-268	5.11292e-267	ENSMUST00000040766	Tmed10	UTR3	11
12281	peak_12281	chr11	61777273	61777823	883.676	-	61777273	61777823	0	1	550	0	655	19989	6.23844	3.11972e-268	9.70341e-267	ENSMUST00000129025	Ulk2	UTR3	15
10028	peak_10028	chr9	25130570	25151162	883.259	-	25130570	25151162	0	3	79,78,343	0,2624,20249	492	16431	5.85853	4.17363e-268	1.29598e-266	ENSMUST00000214190	Herpud2	UTR3	18
14209	peak_14209	chr14	49172250	49177951	882.195	+	49172250	49177951	0	3	127,820,53	0,347,5648	942	40598	5.21538	8.73794e-268	2.70876e-266	ENSMUST00000037362	Naa30	UTR5	11
17658	peak_17658	chr19	21797930	21801888	881.954	+	21797930	21801888	0	2	498,27	0,3931	1194	33074	5.95049	1.0344e-267	3.20131e-266	ENSMUST00000238079	Cemip2	UTR5	8
8831	peak_8831	chr8	116956668	116958268	881.918	+	116956668	116958268	0	1	1600	0	687	19157	5.85591	1.0626e-267	3.28314e-266	ENSMUST00000109099	Atmin	LastExon	48
15541	peak_15541	chr16	33241741	33242366	881.491	+	33241741	33242366	0	1	625	0	266	8708	6.23762	1.43072e-267	4.4132e-266	ENSMUST00000039733	Osbpl11	LastExon	14
17714	peak_17714	chr19	38524743	38620566	881.304	+	38524743	38620566	0	3	709117124	0,58624,95699	656	12557	5.43276	1.63119e-267	5.02326e-266	ENSMUST00000182267	Plce1	Exon	21
15301	peak_15301	chr15	89166683	89167407	880.736	-	89166683	89167407	0	2	83467	0,257	1149	29414	5.13342	2.42343e-267	7.45064e-266	ENSMUST00000060808	Plxnb2	Exon	8
8554	peak_8554	chr8	70699538	70700538	880.514	+	70699538	70700538	0	1	1000	0	3650	108726	4.74997	2.83089e-267	8.68903e-266	ENSMUST00000116172	Gm11175	UTR3	15
13300	peak_13300	chr12	98434493	98435268	880.074	-	98434493	98435268	0	1	775	0	490	18033	6.45668	3.8451e-267	1.17826e-265	ENSMUST00000110113	Kcnk10	UTR3	25
844	peak_844	chr1	118834156	118835131	879.363	-	118834156	118835131	0	1	975	0	289	8394	6.11236	6.30547e-267	1.92902e-265	ENSMUST00000062483	Gli2	UTR3	32
17847	peak_17847	chr19	59463880	59464480	879.035	+	59463880	59464480	0	1	600	0	3230	98358	6.16585	7.92707e-267	2.42114e-265	ENSMUST00000174573	Emx2	UTR5	21
11037	peak_11037	chr10	42562862	42563437	878.857	-	42562862	42563437	0	1	575	0	725	23034	6.33899	8.98552e-267	2.73992e-265	ENSMUST00000019938	Nr2e1	UTR3	18
13669	peak_13669	chr13	111714700	111715600	878.724	+	111714700	111715600	0	1	900	0	619	11948	5.60603	9.86575e-267	3.00341e-265	ENSMUST00000137268	Mier3	UTR3	21
911	peak_911	chr1	133619995	133620520	878.116	-	133619995	133620520	0	1	525	0	644	15299	5.89525	1.50639e-266	4.5784e-265	ENSMUST00000179598	Gm38394	UTR3	11
912	peak_912	chr1	133621020	133621670	878.057	-	133621020	133621670	0	1	650	0	602	9779	5.36081	1.57168e-266	4.76906e-265	ENSMUST00000179598	Gm38394	UTR3	17
11577	peak_11577	chr11	60185120	60188820	877.87	+	60185120	60188820	0	1	3700	0	4864	95576	4.4191	1.79235e-266	5.42979e-265	ENSMUST00000090806	Rai1	LastExon	80
3279	peak_3279	chr3	49755273	49756548	877.575	-	49755273	49756548	0	1	1275	0	704	13524	5.60372	2.20277e-266	6.6623e-265	ENSMUST00000191794	Pcdh18	Exon	30
11715	peak_11715	chr11	75705553	75705878	877.101	+	75705553	75705878	0	1	325	0	375	8917	5.64359	3.06346e-266	9.25047e-265	ENSMUST00000108425	Crk	UTR3	6
9437	peak_9437	chr9	15738246	15738846	876.848	+	15738246	15738846	0	1	600	0	269	7587	6.1528	3.65721e-266	1.10255e-264	ENSMUST00000115588	Slc36a4	UTR3	15
12287	peak_12287	chr11	62713573	62714148	876.477	-	62713573	62714148	0	1	575	0	262	7974	6.2791	4.73716e-266	1.42582e-264	ENSMUST00000005399	Zfp287	UTR3	12
5734	peak_5734	chr5	86035468	86037740	875.222	-	86035468	86037740	0	2	121429	0,1843	904	17354	5.615	1.13255e-265	3.40331e-264	ENSMUST00000031170	Cenpc1	Exon	17
15659	peak_15659	chr16	90498119	90499044	875.09	+	90498119	90499044	0	1	925	0	584	13583	5.61597	1.24331e-265	3.73012e-264	ENSMUST00000065856	Hunk	UTR3	26
11507	peak_11507	chr11	50170806	50171631	874.906	+	50170806	50171631	0	1	825	0	581	15396	5.35236	1.41497e-265	4.23831e-264	ENSMUST00000101270	Tbc1d9b	LastExon	21
16031	peak_16031	chr17	15768738	15770889	874.883	+	15768738	15770889	0	2	38912	0,1239	939	19406	5.73123	1.43983e-265	4.30585e-264	ENSMUST00000024627	Chd1	LastExon	26
2857	peak_2857	chr3	51493490	51494340	874.462	+	51493490	51494340	0	1	850	0	274	7947	6.1783	1.93025e-265	5.76321e-264	ENSMUST00000195715	Rab33b	UTR5	22
13960	peak_13960	chr13	85215479	85216029	874.196	-	85215479	85216029	0	1	550	0	571	11107	5.43461	2.32477e-265	6.93004e-264	ENSMUST00000223598	Rasa1	UTR3	19
8160	peak_8160	chr7	118844646	118845346	874.168	-	118844646	118845346	0	1	700	0	617	23814	6.42789	2.37479e-265	7.06786e-264	ENSMUST00000126792	Knop1	UTR3	16
5473	peak_5473	chr5	143246263	143246838	874.083	+	143246263	143246838	0	1	575	0	240	6399	6.06829	2.52184e-265	7.49353e-264	ENSMUST00000075916	Zfp12	UTR3	11
6895	peak_6895	chr6	122453211	122453536	873.21	-	122453211	122453536	0	1	325	0	197	6379	6.36087	4.62638e-265	1.37252e-263	ENSMUST00000068242	Rimklb	UTR3	11
2153	peak_2153	chr2	34728363	34729013	872.669	-	34728363	34729013	0	1	650	0	852	12031	5.18069	6.74329e-265	1.99736e-263	ENSMUST00000169207	Gapvd1	UTR3	17
14868	peak_14868	chr15	80929359	80929834	872.117	+	80929359	80929834	0	1	475	0	207	6677	6.34235	9.90532e-265	2.9293e-263	ENSMUST00000228525	Tnrc6b	UTR5	15
13085	peak_13085	chr12	8498037	8499562	872.034	-	8498037	8499562	0	1	1525	0	1513	33705	5.11928	1.0503e-264	3.10114e-263	ENSMUST00000067384	Rhob	UTR3	35
5659	peak_5659	chr5	38671158	38672533	871.87	-	38671158	38672533	0	1	1375	0	1315	26101	5.49317	1.17885e-264	3.47517e-263	ENSMUST00000057258	Zfp518b	UTR3	38
5963	peak_5963	chr5	131534317	131537979	871.083	-	131534317	131537979	0	2	80320	0,3342	1250	29191	5.34067	2.03773e-264	5.99762e-263	ENSMUST00000198165	Auts2	UTR3	16
9269	peak_9269	chr8	107046590	107047240	871.023	-	107046590	107047240	0	1	650	0	473	11310	5.92992	2.12786e-264	6.25303e-263	ENSMUST00000055316	Pdf	UTR3	19
3482	peak_3482	chr3	101056580	101060986	870.964	-	101056580	101060986	0	2	75350	0,4056	790	28789	6.15848	2.21964e-264	6.51247e-263	ENSMUST00000102694	Ptgfrn	Exon	10
12757	peak_12757	chr12	5024662	5031962	870.487	+	5024662	5031962	0	3	42138470	0,2380,6830	1305	16536	4.98647	3.09398e-264	9.06351e-263	ENSMUST00000045664	Atad2b	Exon	19
14040	peak_14040	chr13	103820261	103820736	870.441	-	103820261	103820736	0	1	475	0	770	11482	5.08783	3.19863e-264	9.35536e-263	ENSMUST00000191275	Erbin	UTR3	15
3080	peak_3080	chr3	103353800	103354300	870.17	+	103353800	103354300	0	1	500	0	522	8250	5.28263	3.86535e-264	1.12877e-262	ENSMUST00000197365	Trim33	UTR3	13
11798	peak_11798	chr11	84399821	84400371	869.707	+	84399821	84400371	0	1	550	0	621	16519	5.69141	5.33707e-264	1.5561e-262	ENSMUST00000020843	Acaca	UTR3	13
4776	peak_4776	chr4	149237684	149238284	869.359	-	149237684	149238284	0	1	600	0	1804	35166	5.58098	6.80631e-264	1.98138e-262	ENSMUST00000030806	Kif1b	LastExon	10
7189	peak_7189	chr7	29776233	29777858	869.126	+	29776233	29777858	0	1	1625	0	1003	19617	5.57806	8.00762e-264	2.32746e-262	ENSMUST00000032802	Zfp84	LastExon	38
9788	peak_9788	chr9	106858403	106859596	868.629	+	106858403	106859596	0	2	684,16	0,1177	598	16388	5.77122	1.13205e-263	3.28525e-262	ENSMUST00000161758	Dcaf1	Exon	15
11243	peak_11243	chr10	84527229	84528429	868.372	-	84527229	84528429	0	1	1200	0	1276	31593	5.36445	1.35483e-263	3.92565e-262	ENSMUST00000167671	Ckap4	UTR3	27
4264	peak_4264	chr4	22486369	22487844	867.999	-	22486369	22487844	0	1	1475	0	3150	150373	6.00969	1.75755e-263	5.08462e-262	ENSMUST00000178174	Pou3f2	UTR3	23
11260	peak_11260	chr10	89412997	89414422	867.706	-	89412997	89414422	0	1	1425	0	558	15952	6.14222	2.15655e-263	6.22925e-262	ENSMUST00000105298	Gas2l3	UTR3	34
15880	peak_15880	chr16	55905137	55915523	866.929	-	55905137	55915523	0	3	732,76,667	0,6417,9719	905	26047	5.96983	3.7025e-263	1.06782e-261	ENSMUST00000117468	Cep97	UTR3	34
9822	peak_9822	chr9	108463312	108464612	866.608	+	108463312	108464612	0	1	1300	0	713	23544	5.74885	4.63089e-263	1.33351e-261	ENSMUST00000193170	Ccdc71	LastExon	30
7260	peak_7260	chr7	44444876	44463347	866.08	+	44444876	44463347	0	2	3362339	0,16132	5064	165405	5.02307	6.68771e-263	1.92282e-261	ENSMUST00000058667	Lrrc4b	LastExon	38
13912	peak_13912	chr13	67667536	67668611	865.982	-	67667536	67668611	0	1	1075	0	207	7415	6.31547	7.16967e-263	2.05822e-261	ENSMUST00000137496	Zfp738	UTR3	27
7618	peak_7618	chr7	132982890	132984285	865.435	+	132982890	132984285	0	2	22553	0,842	460	7586	5.40494	1.04908e-262	3.00699e-261	ENSMUST00000106157	Zranb1	LastExon	16
7875	peak_7875	chr7	37479218	37480193	864.732	-	37479218	37480193	0	1	975	0	688	22925	5.70522	1.70978e-262	4.89323e-261	ENSMUST00000176205	Zfp536	UTR3	25
13718	peak_13718	chr13	21444649	21445824	864.654	-	21444649	21445824	0	1	1175	0	794	15970	5.68564	1.80791e-262	5.16613e-261	ENSMUST00000110485	Zscan26	UTR3	30
6802	peak_6802	chr6	112718695	112719545	864.412	-	112718695	112719545	0	1	850	0	1038	16973	5.18978	2.14162e-262	6.11035e-261	ENSMUST00000113169	Srgap3	UTR3	18
11299	peak_11299	chr10	110944106	110944381	864.408	-	110944106	110944381	0	1	275	0	279	7361	6.06565	2.15061e-262	6.12661e-261	ENSMUST00000220247	Zdhhc17	UTR3	9
16032	peak_16032	chr17	16972909	16973770	863.95	+	16972909	16973770	0	1	861	0	237	10447	6.79373	2.95951e-262	8.4181e-261	ENSMUST00000071374	BC002059	UTR5	30
999	peak_999	chr1	155846840	155847490	863.892	-	155846840	155847490	0	1	650	0	232	8354	6.49925	3.08599e-262	8.76448e-261	ENSMUST00000138762	Cep350	UTR3	21
1329	peak_1329	chr2	30257131	30262571	863.868	+	30257131	30262571	0	2	201724	0,4716	796	21307	5.17173	3.1425e-262	8.91139e-261	ENSMUST00000095078	Lrrc8a	LastExon	22
3141	peak_3141	chr3	124321436	124322361	863.428	+	124321436	124322361	0	1	925	0	336	8990	5.9561	4.26758e-262	1.20835e-260	ENSMUST00000058994	Tram1l1	LastExon	16
4584	peak_4584	chr4	126923573	126925869	863.268	-	126923573	126925869	0	2	57368	0,1928	831	11088	4.91667	4.77748e-262	1.35067e-260	ENSMUST00000123597	Zmym4	UTR3	15
9821	peak_9821	chr9	108391786	108392311	861.435	+	108391786	108392311	0	1	525	0	767	12748	5.18023	1.70454e-261	4.81172e-260	ENSMUST00000193288	Usp4	UTR3	11
2644	peak_2644	chr2	165379563	165380438	861.387	-	165379563	165380438	0	1	875	0	1015	21598	5.46335	1.76412e-261	4.97236e-260	ENSMUST00000103084	Zfp334	UTR3	21
13998	peak_13998	chr13	96650116	96650616	861.357	-	96650116	96650616	0	1	500	0	849	11648	5.12387	1.80481e-261	5.07938e-260	ENSMUST00000168855	Hmgcr	UTR3	14
12797	peak_12797	chr12	33437133	33438231	861.263	+	33437133	33438231	0	2	11539	0,559	415	10433	5.85993	1.92878e-261	5.42008e-260	ENSMUST00000020877	Twistnb	LastExon	16
9059	peak_9059	chr8	47668577	47669102	861.031	-	47668577	47669102	0	1	525	0	311	9702	6.30406	2.26839e-261	6.3648e-260	ENSMUST00000125536	Ing2	UTR3	15
2559	peak_2559	chr2	155415014	155415764	860.344	-	155415014	155415764	0	1	750	0	1000	20270	5.35877	3.65842e-261	1.02496e-259	ENSMUST00000141928	Ncoa6	UTR3	19
2539	peak_2539	chr2	152829361	152830202	860.322	-	152829361	152830202	0	2	759,16	0,825	1645	25057	4.98376	3.72007e-261	1.04067e-259	ENSMUST00000146380	Bcl2l1	LastExon	18
17203	peak_17203	chr18	77152625	77153225	859.216	+	77152625	77153225	0	1	600	0	681	12827	5.50861	8.01642e-261	2.23919e-259	ENSMUST00000235135	Pias2	UTR3	18
9160	peak_9160	chr8	79339219	79339669	858.763	-	79339219	79339669	0	1	450	0	176	6404	6.54282	1.09963e-260	3.06694e-259	ENSMUST00000066091	Smad1	UTR3	14
12149	peak_12149	chr11	20712209	20727369	858.712	-	20712209	20727369	0	2	1151685	0,13475	1123	21005	5.57356	1.14182e-260	3.1755e-259	ENSMUST00000177543	Aftph	Exon	56
12251	peak_12251	chr11	59199835	59200260	858.712	-	59199835	59200260	0	1	425	0	137	7926	7.08969	1.14196e-260	3.1755e-259	ENSMUST00000154354	2610507I01Rik	UTR3	14
6951	peak_6951	chr6	134717647	134718672	858.614	-	134717647	134718672	0	1	1025	0	598	15601	5.83063	1.22439e-260	3.39965e-259	ENSMUST00000204083	Dusp16	UTR3	15
15934	peak_15934	chr16	90229106	90230131	858.44	-	90229106	90230131	0	1	1025	0	1751	28105	4.98466	1.38306e-260	3.83448e-259	ENSMUST00000039280	Scaf4	UTR3	23
2261	peak_2261	chr2	84601970	84602820	858.218	-	84601970	84602820	0	1	850	0	886	15669	5.44029	1.61538e-260	4.47194e-259	ENSMUST00000189772	Gm28635	UTR3	29
820	peak_820	chr1	95591008	95627625	857.814	-	95591008	95627625	0	2	956119	0,36498	424	9234	5.77341	2.14174e-260	5.92028e-259	ENSMUST00000043336	St8sia4	UTR3	29
9927	peak_9927	chr9	122137044	122157173	857.363	+	122137044	122157173	0	2	557,18	0,20111	361	11272	6.29249	2.93098e-260	8.08994e-259	ENSMUST00000134949	Snrk	Exon	18
4691	peak_4691	chr4	136653813	136655338	857.259	-	136653813	136655338	0	1	1525	0	1633	31341	4.98531	3.15605e-260	8.69827e-259	ENSMUST00000059287	Ephb2	UTR3	31
15005	peak_15005	chr15	8635923	8636298	856.312	-	8635923	8636298	0	1	375	0	857	12751	5.17335	6.09232e-260	1.6766e-258	ENSMUST00000125997	Slc1a3	UTR3	12
417	peak_417	chr1	158688534	158689034	855.628	+	158688534	158689034	0	1	500	0	622	17733	6.11418	9.8008e-260	2.6932e-258	ENSMUST00000046110	Astn1	LastExon	18
4741	peak_4741	chr4	143134145	143135595	855.62	-	143134145	143135595	0	1	1450	0	1629	16828	4.65529	9.86883e-260	2.7079e-258	ENSMUST00000105778	Prdm2	Exon	34
11654	peak_11654	chr11	69998331	69999736	855.493	+	69998331	69999736	0	2	801499	0,906	2217	53186	5.38653	1.07981e-259	2.95853e-258	ENSMUST00000135814	Phf23	UTR5	29
5323	peak_5323	chr5	123373202	123373977	855.366	+	123373202	123373977	0	1	775	0	2527	44490	5.15763	1.18016e-259	3.22871e-258	ENSMUST00000031391	Bcl7a	UTR3	13
6426	peak_6426	chr6	119480417	119481592	854.767	+	119480417	119481592	0	1	1175	0	816	30449	5.69235	1.79126e-259	4.89339e-258	ENSMUST00000032094	Fbxl14	LastExon	15
12159	peak_12159	chr11	23488506	23489131	854.597	-	23488506	23489131	0	1	625	0	515	9249	5.46413	2.01823e-259	5.50537e-258	ENSMUST00000128372	Ahsa2	UTR3	17
15309	peak_15309	chr15	91148558	91149133	854.588	-	91148558	91149133	0	1	575	0	447	7851	5.47778	2.03281e-259	5.53703e-258	ENSMUST00000069511	Abcd2	UTR3	22
11301	peak_11301	chr10	112928012	112928587	854.485	-	112928012	112928587	0	1	575	0	4353	52395	4.76652	2.18667e-259	5.94741e-258	ENSMUST00000099276	Atxn7l3b	UTR3	11
2334	peak_2334	chr2	104778138	104787378	853.522	-	104778138	104787378	0	3	115326859	0,1796,8381	3252	31139	4.61332	4.26855e-259	1.15929e-257	ENSMUST00000117237	Qser1	Exon	44
10002	peak_10002	chr9	21230004	21230829	853.069	-	21230004	21230829	0	1	825	0	687	15148	5.48436	5.85144e-259	1.58687e-257	ENSMUST00000216436	Keap1	UTR3	26
5851	peak_5851	chr5	115298459	115298809	852.89	-	115298459	115298809	0	1	350	0	1871	26330	5.16895	6.63639e-259	1.79713e-257	ENSMUST00000112090	Dynll1	UTR3	11
9199	peak_9199	chr8	86844463	86844813	852.869	-	86844463	86844813	0	1	350	0	333	11168	6.39245	6.74488e-259	1.82386e-257	ENSMUST00000210029	N4bp1	UTR3	6
3955	peak_3955	chr4	116986607	116987957	852.706	+	116986607	116987957	0	1	1350	0	848	14432	5.0892	7.56247e-259	2.04198e-257	ENSMUST00000044823	Zswim5	LastExon	29
832	peak_832	chr1	106541677	106542177	852.669	-	106541677	106542177	0	1	500	0	210	7242	6.43794	7.76782e-259	2.09439e-257	ENSMUST00000112751	Bcl2	UTR3	8
15830	peak_15830	chr16	35697486	35697936	852.309	-	35697486	35697936	0	1	450	0	426	12543	6.08576	9.98643e-259	2.68869e-257	ENSMUST00000149892	Dirc2	UTR3	14
11637	peak_11637	chr11	68815074	68815649	851.369	+	68815074	68815649	0	1	575	0	1576	23350	5.03044	1.91874e-258	5.15845e-257	ENSMUST00000092984	Myh10	UTR3	18
3401	peak_3401	chr3	88761875	88762475	850.849	-	88761875	88762475	0	1	600	0	2478	60629	5.35481	2.75361e-258	7.39229e-257	ENSMUST00000183267	Syt11	Exon	18
5366	peak_5366	chr5	129982998	129983948	850.687	+	129982998	129983948	0	1	950	0	636	11512	5.51844	3.08556e-258	8.27152e-257	ENSMUST00000201855	Vkorc1l1	UTR3	29
7874	peak_7874	chr7	35791715	35795125	850.662	-	35791715	35795125	0	2	471603	0,1807	1104	16648	5.0192	3.14533e-258	8.41963e-257	ENSMUST00000061586	Zfp507	Exon	36
10541	peak_10541	chr10	18531386	18532211	850.482	+	18531386	18532211	0	1	825	0	1073	33523	5.61027	3.56881e-258	9.53954e-257	ENSMUST00000100054	Nhsl1	LastExon	16
7049	peak_7049	chr7	16434145	16435670	850.071	+	16434145	16435670	0	1	1525	0	1958	51027	4.90431	4.74911e-258	1.26763e-256	ENSMUST00000209289	Zc3h4	LastExon	33
2949	peak_2949	chr3	88536243	88537518	849.912	+	88536243	88537518	0	1	1275	0	4632	132367	5.02892	5.31049e-258	1.41545e-256	ENSMUST00000172699	Mex3a	LastExon	22
15675	peak_15675	chr16	92077583	92079508	849.702	+	92077583	92079508	0	1	1925	0	844	20536	5.94483	6.1514e-258	1.63724e-256	ENSMUST00000113975	Slc5a3	LastExon	37
5541	peak_5541	chr5	3692449	3693774	849.44	-	3692449	3693774	0	2	1047,3	0,1322	539	14447	5.93103	7.38995e-258	1.96408e-256	ENSMUST00000043551	Ankib1	UTR3	33
15770	peak_15770	chr16	17900985	17902185	849.437	-	17900985	17902185	0	1	1200	0	356	12569	5.94454	7.41624e-258	1.96826e-256	ENSMUST00000003621	Ess2	UTR3	29
15656	peak_15656	chr16	87729467	87730817	848.09	+	87729467	87730817	0	1	1350	0	794	14087	5.23726	1.88927e-257	5.00697e-256	ENSMUST00000026703	Bach1	LastExon	27
9860	peak_9860	chr9	110548436	110548986	847.95	+	110548436	110548986	0	1	550	0	641	13372	5.68262	2.08449e-257	5.5165e-256	ENSMUST00000196814	Setd2	Exon	19
3615	peak_3615	chr3	148852840	148859487	847.889	-	148852840	148859487	0	2	20755	0,5892	1473	21718	5.15535	2.17742e-257	5.75426e-256	ENSMUST00000199238	Adgrl2	Exon	25
529	peak_529	chr1	185464201	185465201	847.71	+	185464201	185465201	0	1	1000	0	942	31967	6.3765	2.46765e-257	6.51201e-256	ENSMUST00000061093	Slc30a10	LastExon	33
9982	peak_9982	chr9	16246937	16376775	847.438	-	16246937	16376775	0	2	981827	0,128011	3755	49537	5.07416	2.98465e-257	7.8652e-256	ENSMUST00000082170	Fat3	Exon	58
3997	peak_3997	chr4	124804726	124805201	846.517	+	124804726	124805201	0	1	475	0	218	7187	6.24103	5.6609e-257	1.48966e-255	ENSMUST00000147452	Mtf1	UTR5	15
5512	peak_5512	chr5	147110951	147111276	845.791	+	147110951	147111276	0	1	325	0	626	9712	5.22169	9.37702e-257	2.46408e-255	ENSMUST00000202444	Polr1d	UTR3	7
9053	peak_9053	chr8	47193534	47194084	845.483	-	47193534	47194084	0	1	550	0	1826	28424	4.9359	1.16208e-256	3.0494e-255	ENSMUST00000209337	Stox2	UTR3	15
1156	peak_1156	chr1	186624535	186625585	845.171	-	186624535	186625585	0	1	1050	0	225	8119	6.51761	1.44435e-256	3.78478e-255	ENSMUST00000195201	Tgfb2	UTR3	31
3276	peak_3276	chr3	49744445	49745245	844.888	-	49744445	49745245	0	1	800	0	524	13421	5.87586	1.7608e-256	4.60751e-255	ENSMUST00000191794	Pcdh18	UTR3	17
13246	peak_13246	chr12	83569025	83595304	844.31	-	83569025	83595304	0	3	38505907	0,5606,25372	1480	22655	4.97845	2.63153e-256	6.87629e-255	ENSMUST00000223222	Zfyve1	UTR3	42
9601	peak_9601	chr9	56937874	56938397	843.019	+	56937874	56938397	0	1	523	0	530	11845	5.56181	6.44813e-256	1.68256e-254	ENSMUST00000034827	Imp3	LastExon	11
3365	peak_3365	chr3	79458520	79459520	842.506	-	79458520	79459520	0	1	1000	0	292	7256	5.89982	9.21664e-256	2.40161e-254	ENSMUST00000149475	Fnip2	UTR3	29
14757	peak_14757	chr15	32689407	32690332	842.399	+	32689407	32690332	0	1	925	0	432	7406	5.44125	9.9403e-256	2.58656e-254	ENSMUST00000067458	Sema5a	LastExon	27
1398	peak_1398	chr2	38368915	38369540	842.023	+	38368915	38369540	0	1	625	0	3802	49605	5.03153	1.29143e-255	3.35573e-254	ENSMUST00000000253	Lhx2	LastExon	12
10967	peak_10967	chr10	17908146	17915999	841.864	-	17908146	17915999	0	2	421008	0,6845	782	26529	5.78395	1.44437e-255	3.74792e-254	ENSMUST00000037879	Heca	Exon	26
9545	peak_9545	chr9	44505433	44509759	841.559	+	44505433	44509759	0	4	6722872821064	0,150,2719,3262	4358	100747	4.58353	1.78606e-255	4.6281e-254	ENSMUST00000074989	Bcl9l	Exon	72
13991	peak_13991	chr13	95603353	95603828	841.453	-	95603353	95603828	0	1	475	0	793	12777	5.36654	1.9253e-255	4.98198e-254	ENSMUST00000059193	F2r	UTR3	9
13896	peak_13896	chr13	67515780	67517230	841.237	-	67515780	67517230	0	1	1450	0	420	8606	5.71027	2.23998e-255	5.78823e-254	ENSMUST00000181767	Zfp87	UTR3	35
781	peak_781	chr1	84036795	84038120	840.794	-	84036795	84038120	0	1	1325	0	226	6289	6.13188	3.04861e-255	7.86686e-254	ENSMUST00000176559	Pid1	UTR3	30
9635	peak_9635	chr9	59779542	59780242	840.738	+	59779542	59780242	0	1	700	0	903	10379	4.87747	3.17338e-255	8.17748e-254	ENSMUST00000128341	Myo9a	UTR5	18
11546	peak_11546	chr11	58059605	58060205	840.606	+	58059605	58060205	0	1	600	0	352	9441	5.82629	3.48291e-255	8.96273e-254	ENSMUST00000178636	Larp1	UTR3	15
9978	peak_9978	chr9	15996754	15997504	840.437	-	15996754	15997504	0	1	750	0	784	18242	5.76741	3.92066e-255	1.00753e-253	ENSMUST00000082170	Fat3	Exon	19
8748	peak_8748	chr8	106424932	106425832	840.343	+	106424932	106425832	0	1	900	0	605	9406	5.29093	4.19102e-255	1.07552e-253	ENSMUST00000212606	Zfp90	UTR3	24
3715	peak_3715	chr4	33944087	33945162	840.256	+	33944087	33945162	0	1	1075	0	1613	44047	5.93417	4.45798e-255	1.14246e-253	ENSMUST00000084736	Cnr1	LastExon	23
11421	peak_11421	chr11	20647919	20649194	840.122	+	20647919	20649194	0	1	1275	0	586	12617	5.52195	4.89743e-255	1.25335e-253	ENSMUST00000109585	Sertad2	LastExon	34
16816	peak_16816	chr17	80397776	80399744	839.261	-	80397776	80399744	0	2	896,4	0,1964	704	11932	5.38039	8.90904e-255	2.27688e-253	ENSMUST00000068714	Sos1	UTR3	21
15528	peak_15528	chr16	32298547	32299397	839.123	+	32298547	32299397	0	1	850	0	582	15300	6.06409	9.81421e-255	2.50478e-253	ENSMUST00000171474	Rnf168	LastExon	21
15537	peak_15537	chr16	33012437	33014062	838.925	+	33012437	33014062	0	1	1625	0	868	19552	5.67006	1.12757e-254	2.87385e-253	ENSMUST00000115100	Iqcg	UTR3	40
16726	peak_16726	chr17	53679043	53679568	838.902	-	53679043	53679568	0	1	525	0	389	18081	6.90599	1.14751e-254	2.92066e-253	ENSMUST00000024736	Sgo1	Exon	16
9676	peak_9676	chr9	66040611	66041186	838.896	+	66040611	66041186	0	1	575	0	340	8322	5.93302	1.15358e-254	2.93212e-253	ENSMUST00000117849	Csnk1g1	UTR3	15
14952	peak_14952	chr15	100011970	100012395	838.797	+	100011970	100012395	0	1	425	0	667	12653	5.60596	1.23693e-254	3.13969e-253	ENSMUST00000231160	Larp4	LastExon	8
5856	peak_5856	chr5	116013735	116014660	838.748	-	116013735	116014660	0	1	925	0	443	11463	5.62209	1.28132e-254	3.24792e-253	ENSMUST00000143146	Prkab1	UTR3	18
9727	peak_9727	chr9	85844608	85845783	838.646	+	85844608	85845783	0	1	1175	0	619	17653	6.15174	1.37769e-254	3.48745e-253	ENSMUST00000098500	Tpbg	LastExon	30
11850	peak_11850	chr11	94339561	94340411	838.326	+	94339561	94340411	0	1	850	0	584	15702	5.96578	1.72129e-254	4.35134e-253	ENSMUST00000124087	Ankrd40	UTR5	22
6824	peak_6824	chr6	115618641	115619191	838.228	-	115618641	115619191	0	1	550	0	635	9067	5.05457	1.84491e-254	4.65753e-253	ENSMUST00000203759	Raf1	UTR3	9
6489	peak_6489	chr6	136606702	136607177	837.989	+	136606702	136607177	0	1	475	0	747	10928	5.2171	2.18067e-254	5.4977e-253	ENSMUST00000185332	Atf7ip	UTR5	10
3522	peak_3522	chr3	108407002	108414489	837.305	-	108407002	108414489	0	2	3952305	0,5182	5821	108317	4.637	3.50928e-254	8.83533e-253	ENSMUST00000090558	Celsr2	Exon	52
14599	peak_14599	chr14	65059117	65076268	836.429	-	65059117	65076268	0	3	12128685	0,7565,16466	556	19640	5.69619	6.4457e-254	1.62064e-252	ENSMUST00000225633	Extl3	Exon	26
7984	peak_7984	chr7	68738969	68739419	836.106	-	68738969	68739419	0	1	450	0	257	5834	5.79817	8.07784e-254	2.02828e-252	ENSMUST00000048068	Arrdc4	UTR3	13
5676	peak_5676	chr5	44176138	44177138	835.955	-	44176138	44177138	0	1	1000	0	368	10513	6.13568	8.97863e-254	2.25142e-252	ENSMUST00000198388	Tapt1	UTR3	26
2265	peak_2265	chr2	84710739	84713569	835.853	-	84710739	84713569	0	2	733,67	0,2763	335	8783	6.06398	9.65182e-254	2.41698e-252	ENSMUST00000035840	Zdhhc5	UTR5	23
6097	peak_6097	chr5	147018079	147018629	835.296	-	147018079	147018629	0	1	550	0	149	9966	7.41392	1.42114e-253	3.554e-252	ENSMUST00000123092	Lnx2	UTR3	13
11678	peak_11678	chr11	72768364	72768739	834.995	+	72768364	72768739	0	1	375	0	278	11773	6.53924	1.75396e-253	4.38043e-252	ENSMUST00000155998	Ankfy1	UTR3	9
11187	peak_11187	chr10	80409663	80410038	834.891	-	80409663	80410038	0	1	375	0	2719	45934	5.40104	1.88751e-253	4.70767e-252	ENSMUST00000020379	Tcf3	UTR3	11
16716	peak_16716	chr17	48388309	48389234	834.431	-	48388309	48389234	0	1	925	0	797	13893	5.39303	2.59956e-253	6.47493e-252	ENSMUST00000046719	Nfya	UTR3	28
13601	peak_13601	chr13	73514366	73514741	834.328	+	73514366	73514741	0	1	375	0	430	12793	5.69608	2.79571e-253	6.95418e-252	ENSMUST00000147566	Lpcat1	UTR3	8
16399	peak_16399	chr17	87133791	87135416	834.162	+	87133791	87135416	0	1	1625	0	438	15460	6.20365	3.13982e-253	7.79973e-252	ENSMUST00000041369	Socs5	LastExon	37
1215	peak_1215	chr2	6440581	6442006	833.713	+	6440581	6442006	0	1	1425	0	899	17662	5.33095	4.29183e-253	1.06473e-251	ENSMUST00000042503	Usp6nl	LastExon	32
11439	peak_11439	chr11	23488586	23489311	833.233	+	23488586	23489311	0	1	725	0	916	12717	5.12167	5.99798e-253	1.48602e-251	ENSMUST00000128372	Ahsa2	UTR3	19
2604	peak_2604	chr2	160770635	160771560	832.955	-	160770635	160771560	0	1	925	0	342	9476	6.08007	7.28156e-253	1.80163e-251	ENSMUST00000109460	Zhx3	UTR3	27
9961	peak_9961	chr9	14780983	14782811	832.771	-	14780983	14782811	0	2	628197	0,1631	332	8170	5.96436	8.28225e-253	2.04651e-251	ENSMUST00000216037	Ankrd49	UTR3	20
7586	peak_7586	chr7	127878695	127879495	832.474	+	127878695	127879495	0	1	800	0	664	16892	5.28883	1.01841e-252	2.51312e-251	ENSMUST00000131000	Zfp646	LastExon	22
7534	peak_7534	chr7	123000905	123002430	832.186	+	123000905	123002430	0	1	1525	0	2997	46868	5.21517	1.24587e-252	3.07036e-251	ENSMUST00000205495	Rbbp6	UTR3	41
4961	peak_4961	chr5	31511033	31511483	831.652	+	31511033	31511483	0	1	450	0	263	6855	6.00224	1.80576e-252	4.44426e-251	ENSMUST00000076949	Gpn1	UTR3	8
10650	peak_10650	chr10	67218433	67219792	831.381	+	67218433	67219792	0	2	36839	0,520	1726	20398	4.88979	2.18121e-252	5.36123e-251	ENSMUST00000173689	Jmjd1c	Exon	26
9763	peak_9763	chr9	102731829	102732979	830.519	+	102731829	102732979	0	1	1150	0	845	17556	5.48368	3.97078e-252	9.74698e-251	ENSMUST00000130602	Amotl2	UTR3	21
15329	peak_15329	chr15	96576242	96576667	830.222	-	96576242	96576667	0	1	425	0	1068	17312	5.29096	4.88386e-252	1.19725e-250	ENSMUST00000100262	Slc38a1	UTR3	8
416	peak_416	chr1	156641129	156643004	829.802	+	156641129	156643004	0	1	1875	0	910	22354	5.38771	6.54482e-252	1.60232e-250	ENSMUST00000027888	Abl2	LastExon	41
2984	peak_2984	chr3	88985190	89007164	829.458	+	88985190	89007164	0	3	600,102,23	0,16582,21951	934	15210	5.34996	8.31535e-252	2.03311e-250	ENSMUST00000090933	Ash1l	Exon	17
2170	peak_2170	chr2	37435547	37436772	829.431	-	37435547	37436772	0	1	1225	0	415	10750	6.03398	8.48299e-252	2.07138e-250	ENSMUST00000102789	Zbtb26	UTR3	37
3501	peak_3501	chr3	104457458	104457908	829.387	-	104457458	104457908	0	1	450	0	216	9710	6.73674	8.75744e-252	2.1356e-250	ENSMUST00000196518	Lrig2	UTR3	8
15310	peak_15310	chr15	91189001	91191430	829.38	-	91189001	91191430	0	2	14761	0,1668	587	11043	5.56997	8.81101e-252	2.14586e-250	ENSMUST00000069511	Abcd2	Exon	22
977	peak_977	chr1	152518733	152521331	828.417	-	152518733	152521331	0	2	463,37	0,2561	334	9514	6.07612	1.7199e-251	4.18322e-250	ENSMUST00000111857	Rgl1	UTR3	11
17724	peak_17724	chr19	40845867	40846592	827.812	+	40845867	40846592	0	1	725	0	367	12261	6.4249	2.61927e-251	6.36239e-250	ENSMUST00000119316	Ccnj	LastExon	16
15547	peak_15547	chr16	33763575	33767294	827.116	+	33763575	33767294	0	2	41634	0,3085	1088	24656	5.54088	4.24951e-251	1.03089e-249	ENSMUST00000128105	Heg1	LastExon	22
8403	peak_8403	chr8	14896664	14897439	826.798	+	14896664	14897439	0	1	775	0	283	11394	6.35852	5.30445e-251	1.28514e-249	ENSMUST00000027554	Cln8	LastExon	15
13620	peak_13620	chr13	81669264	81670089	826.198	+	81669264	81670089	0	1	825	0	307	7351	5.91782	8.05271e-251	1.94844e-249	ENSMUST00000049055	Lysmd3	UTR3	23
14721	peak_14721	chr15	6796262	6797312	825.379	+	6796262	6797312	0	1	1050	0	438	14805	6.43461	1.42197e-250	3.43616e-249	ENSMUST00000061656	Rictor	UTR3	22
4383	peak_4383	chr4	62191189	62192564	825.338	-	62191189	62192564	0	1	1375	0	442	9986	5.84279	1.4655e-250	3.53676e-249	ENSMUST00000129511	Zfp37	LastExon	46
14479	peak_14479	chr14	31701489	31702239	824.547	-	31701489	31702239	0	1	750	0	682	13726	5.69049	2.53878e-250	6.11903e-249	ENSMUST00000227089	Ankrd28	UTR3	22
12079	peak_12079	chr11	3345005	3345605	824.018	-	3345005	3345605	0	1	600	0	359	9087	5.7961	3.66772e-250	8.82859e-249	ENSMUST00000101638	Limk2	UTR3	13
8360	peak_8360	chr8	4245868	4246268	823.865	+	4245868	4246268	0	1	400	0	524	15669	4.99581	4.08292e-250	9.81533e-249	ENSMUST00000129866	Map2k7	UTR3	12
13410	peak_13410	chr13	15724787	15727037	823.588	+	15724787	15727037	0	1	2250	0	2917	80277	5.81662	4.95298e-250	1.18916e-248	ENSMUST00000110510	Gli3	LastExon	51
10422	peak_10422	chr9	108206729	108208829	823.511	-	108206729	108208829	0	1	2100	0	2279	39483	5.00646	5.23029e-250	1.25412e-248	ENSMUST00000171412	Dag1	UTR3	50
16871	peak_16871	chr18	5772655	5773455	823.356	+	5772655	5773455	0	1	800	0	1801	18280	4.65382	5.83204e-250	1.39662e-248	ENSMUST00000025081	Zeb1	LastExon	16
8957	peak_8957	chr8	9971094	9972844	823.242	-	9971094	9972844	0	1	1750	0	505	10484	5.72167	6.31957e-250	1.51142e-248	ENSMUST00000170033	Lig4	LastExon	38
5419	peak_5419	chr5	138103106	138103581	823.019	+	138103106	138103581	0	1	475	0	681	12649	5.55132	7.38611e-250	1.76424e-248	ENSMUST00000110962	Zkscan1	UTR3	21
4129	peak_4129	chr4	141199678	141200878	823	+	141199678	141200878	0	1	1200	0	425	12222	5.79405	7.4964e-250	1.78829e-248	ENSMUST00000030757	Fbxo42	LastExon	29
462	peak_462	chr1	171417936	171418736	822.933	+	171417936	171418736	0	1	800	0	1040	24175	5.22668	7.86032e-250	1.87271e-248	ENSMUST00000160486	Usf1	UTR3	17
12703	peak_12703	chr11	119080472	119081972	822.339	-	119080472	119081972	0	1	1500	0	747	20802	5.19063	1.18802e-249	2.82683e-248	ENSMUST00000026665	Cbx4	UTR3	26
12567	peak_12567	chr11	102480789	102481889	822.314	-	102480789	102481889	0	1	1100	0	1363	19084	4.99703	1.21051e-249	2.87666e-248	ENSMUST00000069673	Gpatch8	UTR3	23
16434	peak_16434	chr17	12974548	12974873	821.341	-	12974548	12974873	0	1	325	0	120	6170	6.89756	2.37931e-249	5.64701e-248	ENSMUST00000160781	Wtap	UTR3	9
8631	peak_8631	chr8	79673028	79674228	821.239	+	79673028	79674228	0	1	1200	0	1409	24527	5.47612	2.55627e-249	6.05928e-248	ENSMUST00000173286	Otud4	LastExon	23
1383	peak_1383	chr2	34775693	34776393	820.855	+	34775693	34776393	0	1	700	0	4242	118981	6.14656	3.33988e-249	7.90666e-248	ENSMUST00000100171	Hspa5	LastExon	18
8845	peak_8845	chr8	119941307	119944146	820.559	+	119941307	119944146	0	2	831,69	0,2770	854	27524	5.57892	4.10618e-249	9.7084e-248	ENSMUST00000143615	Usp10	UTR5	19
6693	peak_6693	chr6	72614142	72615935	820.182	-	72614142	72615935	0	2	13412	0,1381	409	12506	6.24969	5.33776e-249	1.26043e-247	ENSMUST00000070524	Tgoln1	Exon	16
6610	peak_6610	chr6	38697514	38698564	819.692	-	38697514	38698564	0	1	1050	0	1878	35965	5.14054	7.50703e-249	1.77042e-247	ENSMUST00000160360	Hipk2	UTR3	20
822	peak_822	chr1	97645452	97646252	819.488	-	97645452	97646252	0	1	800	0	418	12366	6.05631	8.65946e-249	2.03963e-247	ENSMUST00000149927	D1Ertd622e	UTR3	24
5514	peak_5514	chr5	147546611	147547136	819.066	+	147546611	147547136	0	1	525	0	256	7773	6.2839	1.1613e-248	2.73184e-247	ENSMUST00000175807	Pan3	UTR3	18
18080	peak_18080	chr19	59299308	59300858	818.826	-	59299308	59300858	0	1	1550	0	1472	17983	4.97066	1.3735e-248	3.22695e-247	ENSMUST00000099274	Pdzd8	UTR3	47
5668	peak_5668	chr5	41820180	41821080	818.69	-	41820180	41821080	0	1	900	0	848	12084	5.19081	1.51129e-248	3.54621e-247	ENSMUST00000202908	Bod1l	Exon	31
7131	peak_7131	chr7	25270848	25278486	818.576	+	25270848	25278486	0	2	2785,65	0,7573	1438	50367	4.99984	1.63766e-248	3.8379e-247	ENSMUST00000169266	Cic	Exon	43
1566	peak_1566	chr2	105696270	105696820	818.54	+	105696270	105696820	0	1	550	0	1411	21313	5.27413	1.68079e-248	3.93402e-247	ENSMUST00000146803	Pax6	UTR5	14
12221	peak_12221	chr11	50899761	50901186	818.426	-	50899761	50901186	0	1	1425	0	550	9024	5.38451	1.82112e-248	4.25713e-247	ENSMUST00000109128	Zfp2	UTR3	30
2820	peak_2820	chr3	36165132	36166482	818.027	+	36165132	36166482	0	1	1350	0	515	9081	5.50167	2.40429e-248	5.61333e-247	ENSMUST00000165956	D3Ertd254e	LastExon	23
15392	peak_15392	chr16	3748769	3749344	816.329	+	3748769	3749344	0	1	575	0	360	8076	5.70362	7.81418e-248	1.8221e-246	ENSMUST00000161630	Zfp263	UTR3	15
11110	peak_11110	chr10	71255154	71255804	815.981	-	71255154	71255804	0	1	650	0	1088	11298	4.71664	9.95784e-248	2.31906e-246	ENSMUST00000020085	Ube2d1	UTR3	17
4886	peak_4886	chr5	20702759	20703309	815.43	+	20702759	20703309	0	1	550	0	378	13950	6.53953	1.46067e-247	3.39748e-246	ENSMUST00000101558	Magi2	UTR3	17
16432	peak_16432	chr17	12967395	12967970	815.302	-	12967395	12967970	0	1	575	0	664	11213	5.42712	1.5983e-247	3.71295e-246	ENSMUST00000007007	Wtap	UTR3	15
13283	peak_13283	chr12	87239149	87239724	815.162	-	87239149	87239724	0	1	575	0	579	12817	5.5869	1.76302e-247	4.09052e-246	ENSMUST00000179379	Vipas39	UTR3	20
7625	peak_7625	chr7	138882254	138882879	814.418	+	138882254	138882879	0	1	625	0	732	9796	4.98806	2.95618e-247	6.85031e-246	ENSMUST00000155672	Ppp2r2d	LastExon	16
15428	peak_15428	chr16	11072481	11073306	814.022	+	11072481	11073306	0	1	825	0	2718	44393	4.76723	3.89525e-247	9.01522e-246	ENSMUST00000089011	Snn	LastExon	13
14647	peak_14647	chr14	78510177	78511002	813.026	-	78510177	78511002	0	1	825	0	1295	13770	4.76596	7.77964e-247	1.79829e-245	ENSMUST00000022593	Akap11	Exon	23
4232	peak_4232	chr4	155957245	155957695	812.791	+	155957245	155957695	0	1	450	0	414	14293	6.15312	9.16786e-247	2.11656e-245	ENSMUST00000124092	Ube2j2	UTR5	10
2199	peak_2199	chr2	58446879	58447654	812.013	-	58446879	58447654	0	1	775	0	344	9875	6.11301	1.5732e-246	3.62752e-245	ENSMUST00000056376	Acvr1	UTR3	27
7967	peak_7967	chr7	66109514	66172484	811.79	-	66109514	66172484	0	2	351365	0,61605	1133	18814	5.19985	1.8389e-246	4.23493e-245	ENSMUST00000036372	Chsy1	LastExon	29
5880	peak_5880	chr5	121444711	121445361	811.035	-	121444711	121445361	0	1	650	0	2200	33816	4.84931	3.10735e-246	7.14728e-245	ENSMUST00000052590	Erp29	UTR3	13
10934	peak_10934	chr10	4368273	4368948	810.672	-	4368273	4368948	0	1	675	0	215	8023	6.46675	4.0015e-246	9.19259e-245	ENSMUST00000215860	Zbtb2	UTR3	20
224	peak_224	chr1	85849305	85849830	810.652	+	85849305	85849830	0	1	525	0	919	15278	5.39135	4.06316e-246	9.32275e-245	ENSMUST00000097666	Cab39	UTR3	8
6133	peak_6133	chr6	11933420	11941430	810.615	+	11933420	11941430	0	2	599,1	0,8009	3027	31324	4.71815	4.1739e-246	9.56506e-245	ENSMUST00000115511	Phf14	Exon	14
15243	peak_15243	chr15	82852961	82854636	810.491	-	82852961	82854636	0	1	1675	0	6772	65384	4.50143	4.55419e-246	1.04237e-244	ENSMUST00000109510	Tcf20	Exon	38
10773	peak_10773	chr10	81317843	81319268	810.194	+	81317843	81319268	0	1	1425	0	2464	46208	4.74061	5.5992e-246	1.27998e-244	ENSMUST00000045469	Pip5k1c	UTR3	26
14123	peak_14123	chr14	26629509	26630034	809.935	+	26629509	26630034	0	1	525	0	379	7903	5.74496	6.7102e-246	1.53208e-244	ENSMUST00000037585	Dennd6a	LastExon	15
13133	peak_13133	chr12	46699816	46700816	809.703	-	46699816	46700816	0	1	1000	0	472	8781	5.51101	7.88819e-246	1.79884e-244	ENSMUST00000021438	Nova1	UTR3	17
5322	peak_5322	chr5	123371852	123372677	809.183	+	123371852	123372677	0	1	825	0	1761	44934	5.37869	1.13297e-245	2.58048e-244	ENSMUST00000031391	Bcl7a	UTR3	20
16186	peak_16186	chr17	33104730	33105930	809.081	+	33104730	33105930	0	1	1200	0	232	10032	6.78332	1.21722e-245	2.76898e-244	ENSMUST00000131722	Zfp563	LastExon	29
15368	peak_15368	chr15	99470083	99471008	809.049	-	99470083	99471008	0	1	925	0	265	9419	6.04769	1.2463e-245	2.83168e-244	ENSMUST00000229827	Bcdin3d	UTR3	23
17393	peak_17393	chr18	58009847	58010597	808.867	-	58009847	58010597	0	1	750	0	294	8534	6.17622	1.41569e-245	3.21263e-244	ENSMUST00000025497	Fbn2	UTR3	19
1349	peak_1349	chr2	31800706	31802731	808.81	+	31800706	31802731	0	1	2025	0	2205	60581	5.13558	1.47388e-245	3.34061e-244	ENSMUST00000028190	Abl1	LastExon	32
14665	peak_14665	chr14	93560499	93887493	808.172	-	93560499	93887493	0	2	781797	0,325197	2908	32104	4.75007	2.29733e-245	5.20068e-244	ENSMUST00000194056	Pcdh9	LastExon	55
3867	peak_3867	chr4	98934110	98934935	807.459	+	98934110	98934935	0	1	825	0	1385	73182	7.06318	3.76993e-245	8.52398e-244	ENSMUST00000091358	Usp1	LastExon	27
1198	peak_1198	chr2	3225014	3227089	807.426	+	3225014	3227089	0	1	2075	0	1175	20483	5.25118	3.86245e-245	8.72259e-244	ENSMUST00000091505	Fam171a1	UTR3	42
13939	peak_13939	chr13	74190102	74193247	807.043	-	74190102	74193247	0	2	85640	0,2505	1036	18977	5.29219	5.04356e-245	1.13761e-243	ENSMUST00000035934	Exoc3	Exon	19
7341	peak_7341	chr7	68226091	68226780	806.835	+	68226091	68226780	0	1	689	0	959	29722	5.55633	5.83186e-245	1.31383e-243	ENSMUST00000005671	Igf1r	LastExon	17
8942	peak_8942	chr8	3153446	3154196	806.359	-	3153446	3154196	0	1	750	0	365	12989	6.48139	8.11736e-245	1.8265e-243	ENSMUST00000091291	Insr	UTR3	23
6521	peak_6521	chr6	148181305	148182030	805.97	+	148181305	148182030	0	1	725	0	476	9731	5.68432	1.06442e-244	2.39218e-243	ENSMUST00000203268	Ergic2	UTR3	12
15733	peak_15733	chr16	10422406	10422881	805.525	-	10422406	10422881	0	1	475	0	312	9844	6.08585	1.45146e-244	3.25809e-243	ENSMUST00000051118	Tvp23a	UTR3	11
16450	peak_16450	chr17	17578537	17579287	805.437	-	17578537	17579287	0	1	750	0	1002	11661	4.89064	1.54404e-244	3.46173e-243	ENSMUST00000232515	Lnpep	UTR3	22
4270	peak_4270	chr4	25619631	25620681	805.022	-	25619631	25620681	0	1	1050	0	626	15591	5.98477	2.06101e-244	4.61522e-243	ENSMUST00000108199	Fut9	UTR3	22
9292	peak_9292	chr8	111157070	111157970	804.578	-	111157070	111157970	0	1	900	0	1057	17065	5.04072	2.80759e-244	6.27949e-243	ENSMUST00000169020	Glg1	UTR3	20
2951	peak_2951	chr3	88568178	88569253	804.437	+	88568178	88569253	0	1	1075	0	1633	26002	5.06284	3.10031e-244	6.92589e-243	ENSMUST00000008748	Ubqln4	LastExon	23
14038	peak_14038	chr13	103743139	103744907	804.258	-	103743139	103744907	0	2	577123	0,1645	1752	26521	5.27449	3.51238e-244	7.83701e-243	ENSMUST00000074616	Srek1	UTR3	14
3662	peak_3662	chr4	13889615	13890665	804.072	+	13889615	13890665	0	1	1050	0	599	23873	6.65016	4.00025e-244	8.91491e-243	ENSMUST00000098256	Runx1t1	LastExon	32
9415	peak_9415	chr8	126590895	126593456	803.907	-	126590895	126593456	0	2	9331017	0,1544	2337	50568	4.46794	4.49207e-244	9.99901e-243	ENSMUST00000054960	Irf2bp2	Exon	29
3447	peak_3447	chr3	95338307	95338782	803.814	-	95338307	95338782	0	1	475	0	506	6697	5.04573	4.79477e-244	1.06601e-242	ENSMUST00000124638	Setdb1	UTR3	12
1756	peak_1756	chr2	144406927	144407676	803.814	+	144406927	144407676	0	1	749	0	264	8537	5.95896	4.80177e-244	1.06629e-242	ENSMUST00000147747	Kat14	UTR3	13
4775	peak_4775	chr4	149236759	149237634	803.429	-	149236759	149237634	0	1	875	0	1633	21786	5.07356	6.27875e-244	1.39261e-242	ENSMUST00000030806	Kif1b	UTR3	22
948	peak_948	chr1	136277239	136280964	803.232	-	136277239	136280964	0	2	91659	0,3066	1507	22418	5.15448	7.20498e-244	1.59615e-242	ENSMUST00000192314	Camsap2	Exon	21
13135	peak_13135	chr12	51746336	51748963	802.84	-	51746336	51748963	0	2	15560	0,2067	519	7827	5.27498	9.46707e-244	2.09479e-242	ENSMUST00000179265	Hectd1	Exon	18
9159	peak_9159	chr8	79278227	79281529	802.583	-	79278227	79281529	0	2	97353	0,2949	201	8108	6.4465	1.13254e-243	2.503e-242	ENSMUST00000210231	Mmaa	Exon	13
13420	peak_13420	chr13	21444109	21445912	802.561	+	21444109	21445912	0	2	84991	0,812	438	12070	6.13715	1.15105e-243	2.54089e-242	ENSMUST00000110485	Zscan26	UTR3	18
3603	peak_3603	chr3	142793401	142793951	802.476	-	142793401	142793951	0	1	550	0	356	6936	5.55167	1.22288e-243	2.69627e-242	ENSMUST00000043812	Pkn2	UTR3	14
13577	peak_13577	chr13	63898896	63899796	802.441	+	63898896	63899796	0	1	900	0	191	6470	6.44194	1.25376e-243	2.76109e-242	ENSMUST00000095724	Ercc6l2	UTR3	24
9946	peak_9946	chr9	7833525	7834525	802.291	-	7833525	7834525	0	1	1000	0	722	13227	5.51161	1.39361e-243	3.06544e-242	ENSMUST00000074246	Birc2	Exon	24
125	peak_125	chr1	57382915	57383715	802.126	+	57382915	57383715	0	1	800	0	226	8773	6.56168	1.56385e-243	3.43585e-242	ENSMUST00000042734	1700066M21Rik	LastExon	15
8446	peak_8446	chr8	26979607	26980457	802.064	+	26979607	26980457	0	1	850	0	499	28323	6.25633	1.63448e-243	3.58681e-242	ENSMUST00000154256	Zfp703	LastExon	13
6643	peak_6643	chr6	48042086	48044599	801.868	-	48042086	48044599	0	2	69756	0,1757	545	14768	5.5726	1.87448e-243	4.10863e-242	ENSMUST00000147281	Zfp777	LastExon	22
8814	peak_8814	chr8	111134646	111135121	801.387	+	111134646	111135121	0	1	475	0	247	9189	6.40983	2.61854e-243	5.73278e-242	ENSMUST00000144377	Pdpr	UTR3	10
6545	peak_6545	chr6	13582661	13591446	801.203	-	13582661	13591446	0	2	673177	0,8608	284	7186	6.01544	2.97802e-243	6.51215e-242	ENSMUST00000149123	Tmem168	UTR3	24
12292	peak_12292	chr11	62780280	62780980	801.062	-	62780280	62780980	0	1	700	0	351	6646	5.57507	3.28927e-243	7.18434e-242	ENSMUST00000108705	Zfp286	UTR3	27
13039	peak_13039	chr12	112175931	112178381	800.982	+	112175931	112178381	0	1	2450	0	2711	62375	4.47356	3.48017e-243	7.5924e-242	ENSMUST00000128402	Kif26a	Exon	43
1294	peak_1294	chr2	28229158	28230433	800.914	+	28229158	28230433	0	1	1275	0	1288	28587	5.52814	3.65299e-243	7.9601e-242	ENSMUST00000028177	Olfm1	LastExon	29
6679	peak_6679	chr6	71391483	71391933	800.569	-	71391483	71391933	0	1	450	0	259	6650	6.0421	4.64507e-243	1.01101e-241	ENSMUST00000140696	Rmnd5a	UTR3	14
12500	peak_12500	chr11	96827324	96829436	800.396	-	96827324	96829436	0	2	899,26	0,2086	1300	19655	4.64499	5.24294e-243	1.1398e-241	ENSMUST00000135836	Nfe2l1	UTR3	18
578	peak_578	chr1	12944102	12990369	799.925	-	12944102	12990369	0	2	10790	0,45477	353	7073	5.28745	7.27309e-243	1.57931e-241	ENSMUST00000191566	Slco5a1	UTR3	14
12669	peak_12669	chr11	116338027	116338652	799.88	-	116338027	116338652	0	1	625	0	430	13579	5.69064	7.51229e-243	1.62935e-241	ENSMUST00000137264	Rnf157	UTR3	17
15702	peak_15702	chr16	3979179	3979929	799.49	-	3979179	3979929	0	1	750	0	249	7704	5.93716	9.85607e-243	2.13521e-241	ENSMUST00000145706	Slx4	UTR3	18
9824	peak_9824	chr9	108533803	108541822	799.478	+	108533803	108541822	0	2	815135	0,7884	2265	42111	5.08206	9.95446e-243	2.15403e-241	ENSMUST00000006851	Qrich1	Exon	20
12898	peak_12898	chr12	78797091	78809902	798.858	+	78797091	78809902	0	2	299151	0,12660	459	11013	5.93637	1.53135e-242	3.3098e-241	ENSMUST00000219667	Mpp5	UTR5	12
18524	peak_18524	chrX	103962187	103963287	798.858	-	103962187	103963287	0	1	1100	0	1551	14245	4.55476	1.53313e-242	3.30981e-241	ENSMUST00000070705	Rlim	UTR3	21
15421	peak_15421	chr16	8830199	8856400	798.564	+	8830199	8856400	0	4	486,81,276,607	0,1121,12768,25594	2167	39065	5.03003	1.88125e-242	4.05667e-241	ENSMUST00000023150	1810013L24Rik	LastExon	31
1815	peak_1815	chr2	153400954	153401904	798.521	+	153400954	153401904	0	1	950	0	944	12575	4.88221	1.94136e-242	4.18145e-241	ENSMUST00000109790	Asxl1	LastExon	20
13747	peak_13747	chr13	34181607	34183057	798.435	-	34181607	34183057	0	1	1450	0	803	19803	5.65769	2.06294e-242	4.43818e-241	ENSMUST00000040336	Slc22a23	UTR3	28
1134	peak_1134	chr1	183086263	183086763	798.316	-	183086263	183086763	0	1	500	0	155	7756	6.75636	2.2418e-242	4.81741e-241	ENSMUST00000195372	Disp1	UTR3	22
14816	peak_14816	chr15	75621962	75625300	798.108	+	75621962	75625300	0	2	681750	0,1588	1289	39385	5.97663	2.5925e-242	5.56462e-241	ENSMUST00000054555	Zfp41	UTR3	42
11714	peak_11714	chr11	75700727	75704478	798.053	+	75700727	75704478	0	2	621113	0,2638	1487	19290	5.05373	2.6978e-242	5.78397e-241	ENSMUST00000108425	Crk	LastExon	22
11812	peak_11812	chr11	86689600	86690275	797.805	+	86689600	86690275	0	1	675	0	434	15813	6.51459	3.2056e-242	6.86478e-241	ENSMUST00000108021	Ptrh2	LastExon	19
6380	peak_6380	chr6	108664628	108665678	797.574	+	108664628	108665678	0	1	1050	0	212	9940	6.46717	3.76696e-242	8.05766e-241	ENSMUST00000204550	Bhlhe40	UTR5	25
4378	peak_4378	chr4	58436829	58437479	797.56	-	58436829	58437479	0	1	650	0	367	9647	6.05993	3.80865e-242	8.13749e-241	ENSMUST00000107570	Lpar1	UTR3	20
16100	peak_16100	chr17	25184635	25185689	797.198	+	25184635	25185689	0	2	5970	0,84	471	14929	6.01623	4.89973e-242	1.04567e-240	ENSMUST00000232784	BC003965	UTR5	21
12412	peak_12412	chr11	78750506	78751056	796.949	-	78750506	78751056	0	1	550	0	186	7935	6.63866	5.83125e-242	1.24304e-240	ENSMUST00000059468	Ccnq	UTR3	11
2254	peak_2254	chr2	79453846	79456573	796.932	-	79453846	79456573	0	2	1202,23	0,2704	2838	70167	5.40653	5.90543e-242	1.25742e-240	ENSMUST00000041099	Neurod1	UTR3	27
1302	peak_1302	chr2	28686834	28687434	796.479	+	28686834	28687434	0	1	600	0	446	12281	5.58607	8.09703e-242	1.7221e-240	ENSMUST00000133565	Tsc1	UTR3	17
18279	peak_18279	chrX	112632535	112633635	796.176	+	112632535	112633635	0	1	1100	0	515	9505	5.4495	9.99853e-242	2.12409e-240	ENSMUST00000071814	Zfp711	LastExon	27
5049	peak_5049	chr5	57718445	57722220	796.037	+	57718445	57722220	0	1	3775	0	2694	55216	5.09378	1.10226e-241	2.33897e-240	ENSMUST00000094783	Pcdh7	UTR5	85
14515	peak_14515	chr14	52198175	52198925	795.547	-	52198175	52198925	0	1	750	0	832	13635	5.22401	1.54952e-241	3.28432e-240	ENSMUST00000147827	Chd8	UTR3	21
13131	peak_13131	chr12	44206821	44208152	795.464	-	44206821	44208152	0	2	584,66	0,1265	228	7189	6.19863	1.64302e-241	3.47853e-240	ENSMUST00000015049	Dnajb9	UTR3	18
9626	peak_9626	chr9	58488602	58499742	795.434	+	58488602	58499742	0	3	637724778	0,1066,10362	1690	39526	4.57105	1.67989e-241	3.55256e-240	ENSMUST00000216294	Insyn1	LastExon	47
3059	peak_3059	chr3	98149336	98149686	795.239	+	98149336	98149686	0	1	350	0	446	8192	5.52631	1.92564e-241	4.06765e-240	ENSMUST00000079812	Notch2	UTR3	14
16066	peak_16066	chr17	21745230	21746355	795.205	+	21745230	21746355	0	1	1125	0	246	6521	5.97658	1.97327e-241	4.16353e-240	ENSMUST00000182603	Zfp229	LastExon	32
6055	peak_6055	chr5	142776307	142800354	794.655	-	142776307	142800354	0	5	74,97,1626,126,52	0,338,10826,13756,23995	6390	135431	4.22164	2.89291e-241	6.09703e-240	ENSMUST00000151477	Tnrc18	Exon	33
10147	peak_10147	chr9	54411666	54416335	794.487	-	54411666	54416335	0	2	44906	0,3763	875	18327	5.72878	3.2533e-241	6.84885e-240	ENSMUST00000127880	Dmxl2	LastExon	17
1540	peak_1540	chr2	92360255	92360930	793.718	+	92360255	92360930	0	1	675	0	793	23747	5.88629	5.55e-241	1.16707e-239	ENSMUST00000090586	Phf21a	LastExon	14
15651	peak_15651	chr16	84857423	84860692	793.596	+	84857423	84860692	0	3	155102318	0,2621,2951	510	9513	5.55847	6.0448e-241	1.26959e-239	ENSMUST00000009120	Gabpa	LastExon	18
17719	peak_17719	chr19	38782707	38783257	793.596	+	38782707	38783257	0	1	550	0	185	5274	6.16196	6.05119e-241	1.26959e-239	ENSMUST00000169713	Plce1	UTR3	16
583	peak_583	chr1	14170203	14170828	793.283	-	14170203	14170828	0	1	625	0	112	5375	6.9247	7.5286e-241	1.57779e-239	ENSMUST00000080664	Eya1	UTR3	19
8293	peak_8293	chr7	133759410	133760092	792.892	-	133759410	133760092	0	2	503,72	0,610	883	23596	5.50365	9.8804e-241	2.06833e-239	ENSMUST00000211450	Dhx32	UTR3	16
5911	peak_5911	chr5	123529863	123531038	792.854	-	123529863	123531038	0	1	1175	0	707	11652	5.24924	1.01574e-240	2.12393e-239	ENSMUST00000031388	Vps33a	UTR3	23
12401	peak_12401	chr11	77537711	77538036	792.658	-	77537711	77538036	0	1	325	0	986	18969	5.50228	1.16528e-240	2.43389e-239	ENSMUST00000058496	Taok1	UTR3	4
14854	peak_14854	chr15	79029186	79029836	792.365	+	79029186	79029836	0	1	650	0	4572	51006	4.69094	1.42876e-240	2.98088e-239	ENSMUST00000180086	H1f0	LastExon	22
8076	peak_8076	chr7	99925206	99925931	792.223	-	99925206	99925931	0	1	725	0	307	11974	6.3089	1.57854e-240	3.28969e-239	ENSMUST00000080817	Rnf169	UTR3	19
15312	peak_15312	chr15	93244466	93245116	792.052	-	93244466	93245116	0	1	650	0	395	10390	6.06407	1.77923e-240	3.70379e-239	ENSMUST00000057896	Gxylt1	UTR3	18
18249	peak_18249	chrX	101319589	101321239	791.943	+	101319589	101321239	0	1	1650	0	875	34024	6.22646	1.92103e-240	3.9945e-239	ENSMUST00000113671	Gm21986	UTR5	44
8364	peak_8364	chr8	9987539	9988814	791.497	+	9987539	9988814	0	1	1275	0	393	8922	5.85568	2.6195e-240	5.44078e-239	ENSMUST00000048216	Abhd13	LastExon	25
16262	peak_16262	chr17	45436381	45439222	791.242	+	45436381	45439222	0	2	808,92	0,2749	349	11979	6.44855	3.13034e-240	6.49458e-239	ENSMUST00000233673	B230354K17Rik	UTR5	24
16649	peak_16649	chr17	35956818	35957118	791.134	-	35956818	35957118	0	1	300	0	321	11661	6.11536	3.37551e-240	6.99546e-239	ENSMUST00000043757	Abcf1	UTR3	14
5829	peak_5829	chr5	113843935	113844335	790.99	-	113843935	113844335	0	1	400	0	1217	13851	4.66671	3.73557e-240	7.73304e-239	ENSMUST00000004646	Coro1c	UTR3	9
4094	peak_4094	chr4	134927022	134927397	790.15	+	134927022	134927397	0	1	375	0	927	11195	4.7757	6.69398e-240	1.38419e-238	ENSMUST00000154837	Rsrp1	UTR5	8
1360	peak_1360	chr2	32230775	32231125	789.712	+	32230775	32231125	0	1	350	0	418	14520	5.83328	9.07857e-240	1.8752e-238	ENSMUST00000132459	Prrc2b	UTR3	8
2473	peak_2473	chr2	131994514	131995339	789.507	-	131994514	131995339	0	1	825	0	272	7279	5.94873	1.04745e-239	2.16114e-238	ENSMUST00000103182	Rassf2	UTR3	17
6154	peak_6154	chr6	22999262	23007364	788.829	+	22999262	23007364	0	2	3484,91	0,8011	4391	84505	5.56102	1.67749e-239	3.45723e-238	ENSMUST00000202579	Ptprz1	LastExon	71
15568	peak_15568	chr16	36912085	36913610	788.413	+	36912085	36913610	0	1	1525	0	2052	23980	4.65644	2.24064e-239	4.61275e-238	ENSMUST00000039855	Golgb1	Exon	44
12738	peak_12738	chr11	120963398	120963848	788.382	-	120963398	120963848	0	1	450	0	730	15954	5.52826	2.29217e-239	4.71363e-238	ENSMUST00000018274	Csnk1d	UTR3	10
3268	peak_3268	chr3	38454695	38457370	787.956	-	38454695	38457370	0	1	2675	0	1763	39707	5.20387	3.08304e-239	6.33298e-238	ENSMUST00000156038	Ankrd50	Exon	56
10793	peak_10793	chr10	83365801	83366326	787.817	+	83365801	83366326	0	1	525	0	505	10582	5.67641	3.39853e-239	6.97334e-238	ENSMUST00000020488	D10Wsu102e	LastExon	11
1213	peak_1213	chr2	5957560	5973548	787.71	+	5957560	5973548	0	3	290,780,80	0,3372,15908	1401	15719	4.8361	3.66406e-239	7.50991e-238	ENSMUST00000060092	Upf2	Exon	30
14377	peak_14377	chr14	84532926	84534201	787.521	+	84532926	84534201	0	1	1275	0	317	9590	6.26918	4.18183e-239	8.56173e-238	ENSMUST00000071370	Pcdh17	LastExon	34
11932	peak_11932	chr11	103116624	103117549	787.262	+	103116624	103117549	0	1	925	0	1039	20678	4.85378	5.00966e-239	1.02453e-237	ENSMUST00000053063	Hexim1	UTR5	24
2573	peak_2573	chr2	156096354	156097354	786.845	-	156096354	156097354	0	1	1000	0	1554	23405	5.26579	6.69592e-239	1.36789e-237	ENSMUST00000109604	Rbm12	LastExon	18
3584	peak_3584	chr3	129983183	129983858	786.698	-	129983183	129983858	0	1	675	0	563	11484	5.7161	7.42033e-239	1.51422e-237	ENSMUST00000170163	Sec24b	UTR3	19
613	peak_613	chr1	33776453	33777428	786.506	-	33776453	33777428	0	1	975	0	1041	16995	5.28731	8.48941e-239	1.73048e-237	ENSMUST00000139143	Zfp451	UTR3	20
12522	peak_12522	chr11	98155028	98155853	786.035	-	98155028	98155853	0	1	825	0	1171	16915	5.08433	1.17782e-238	2.39825e-237	ENSMUST00000018304	Med1	UTR3	23
1714	peak_1714	chr2	129630467	129630942	785.68	+	129630467	129630942	0	1	475	0	198	6486	6.22326	1.50846e-238	3.06814e-237	ENSMUST00000049262	Sirpa	UTR3	10
2137	peak_2137	chr2	32707383	32708058	785.056	-	32707383	32708058	0	1	675	0	769	15765	5.36781	2.32666e-238	4.72715e-237	ENSMUST00000120105	Cdk9	UTR3	14
13344	peak_13344	chr12	104694596	104702999	784.96	-	104694596	104702999	0	4	150871156598	0,1677,5768,7805	1875	25746	4.97416	2.49e-238	5.05351e-237	ENSMUST00000222115	Dicer1	UTR3	41
16187	peak_16187	chr17	33302058	33303183	784.704	+	33302058	33303183	0	1	1125	0	321	6401	5.6396	2.97697e-238	6.03524e-237	ENSMUST00000099414	Zfp955b	LastExon	29
1992	peak_1992	chr2	9941686	9951848	784.41	-	9941686	9951848	0	2	65735	0,9427	690	8335	4.94244	3.65304e-238	7.3978e-237	ENSMUST00000114909	Taf3	Exon	15
14109	peak_14109	chr14	21516713	21517588	784.174	+	21516713	21517588	0	1	875	0	2757	46126	5.25729	4.30524e-238	8.70911e-237	ENSMUST00000112458	Kat6b	UTR5	16
8727	peak_8727	chr8	105663864	105664951	784.116	+	105663864	105664951	0	2	679,96	0,991	2113	27163	4.95763	4.48818e-238	9.06933e-237	ENSMUST00000005841	Ctcf	Exon	19
8790	peak_8790	chr8	109860173	109860823	783.948	+	109860173	109860823	0	1	650	0	816	16224	5.53317	5.04912e-238	1.01918e-236	ENSMUST00000034171	Ap1g1	LastExon	10
7844	peak_7844	chr7	30321410	30322110	783.026	-	30321410	30322110	0	1	700	0	614	14415	5.37285	9.57187e-238	1.93002e-236	ENSMUST00000098586	Sdhaf1	UTR3	21
14572	peak_14572	chr14	57690845	57691645	782.981	-	57690845	57691645	0	1	800	0	250	7199	5.99193	9.88533e-238	1.99107e-236	ENSMUST00000174213	Lats2	UTR3	17
16249	peak_16249	chr17	37009949	37010635	782.517	+	37009949	37010635	0	1	686	0	1534	22966	4.97973	1.36516e-237	2.74669e-236	ENSMUST00000174672	Zfp57	LastExon	14
18306	peak_18306	chrX	136709075	136709375	782.389	+	136709075	136709375	0	1	300	0	309	6570	5.74909	1.49394e-237	3.00255e-236	ENSMUST00000055104	Tceal1	LastExon	5
11362	peak_11362	chr10	128543612	128545914	781.569	-	128543612	128545914	0	2	1926,74	0,2228	609	13296	5.05052	2.6392e-237	5.29859e-236	ENSMUST00000040572	Zc3h10	UTR3	41
6183	peak_6183	chr6	38490582	38498813	781.564	+	38490582	38498813	0	2	1349126	0,8105	1174	21430	5.40656	2.65248e-237	5.31952e-236	ENSMUST00000159925	Ubn2	UTR5	45
8498	peak_8498	chr8	45045118	45051705	781.512	+	45045118	45051705	0	2	50925	0,5662	1126	39437	6.13027	2.75287e-237	5.51491e-236	ENSMUST00000215588	Fat1	LastExon	23
15120	peak_15120	chr15	73205104	73205804	781.26	-	73205104	73205804	0	1	700	0	260	7287	6.13039	3.2808e-237	6.56548e-236	ENSMUST00000110036	Ptk2	UTR3	18
11483	peak_11483	chr11	43704709	43705384	780.951	+	43704709	43705384	0	1	675	0	866	12493	5.13059	4.06982e-237	8.13571e-236	ENSMUST00000109280	Pwwp2a	UTR5	16
16569	peak_16569	chr17	31845797	31846597	780.28	-	31845797	31846597	0	1	800	0	305	14499	6.12295	6.48406e-237	1.2948e-235	ENSMUST00000024839	Sik1	UTR3	14
16765	peak_16765	chr17	65967650	65968100	780.121	-	65967650	65968100	0	1	450	0	330	6969	5.74199	7.2504e-237	1.44628e-235	ENSMUST00000038116	Ankrd12	UTR3	11
6954	peak_6954	chr6	134869092	134869817	779.897	-	134869092	134869817	0	1	725	0	204	7976	6.56092	8.47633e-237	1.68901e-235	ENSMUST00000111932	Gpr19	UTR3	17
11856	peak_11856	chr11	94991534	94996154	779.513	+	94991534	94996154	0	2	1384,91	0,4529	3717	124404	4.69065	1.1069e-236	2.20327e-235	ENSMUST00000038696	Ppp1r9b	UTR5	12
1069	peak_1069	chr1	166398288	166400063	779.347	-	166398288	166400063	0	1	1775	0	2054	36297	5.10813	1.24365e-236	2.47284e-235	ENSMUST00000128861	Pogk	UTR3	39
5931	peak_5931	chr5	125017152	125018277	779.107	-	125017152	125018277	0	1	1125	0	1064	33846	5.19328	1.47038e-236	2.92055e-235	ENSMUST00000086083	Ncor2	UTR3	26
16848	peak_16848	chr17	90036443	90037193	778.992	-	90036443	90037193	0	1	750	0	674	13782	5.65255	1.59376e-236	3.16222e-235	ENSMUST00000161402	Nrxn1	UTR3	20
7354	peak_7354	chr7	75865914	75873570	778.466	+	75865914	75873570	0	2	1227873	0,6783	1081	20858	4.92503	2.29693e-236	4.55255e-235	ENSMUST00000205612	Klhl25	UTR5	45
13743	peak_13743	chr13	34127332	34127707	778.266	-	34127332	34127707	0	1	375	0	13005	138444	4.31278	2.64243e-236	5.23179e-235	ENSMUST00000075774	Tubb2b	UTR3	1
16956	peak_16956	chr18	36624603	36632389	778.245	+	36624603	36632389	0	3	664,146,40	0,7463,7746	996	14575	5.21786	2.68425e-236	5.30894e-235	ENSMUST00000152060	Ankhd1	LastExon	25
5663	peak_5663	chr5	39614159	39615109	777.786	-	39614159	39615109	0	1	950	0	601	19458	6.223	3.69162e-236	7.29359e-235	ENSMUST00000053116	Hs3st1	UTR3	21
8147	peak_8147	chr7	116418094	116418519	777.284	-	116418094	116418519	0	1	425	0	439	6879	5.32769	5.23447e-236	1.03309e-234	ENSMUST00000205767	Pik3c2a	UTR3	16
10129	peak_10129	chr9	52115434	52116784	776.569	-	52115434	52116784	0	1	1350	0	1111	23020	5.51541	8.60357e-236	1.69622e-234	ENSMUST00000165519	Zc3h12c	LastExon	28
12466	peak_12466	chr11	87231180	87231855	776.465	-	87231180	87231855	0	1	675	0	1076	26919	5.8039	9.25477e-236	1.82268e-234	ENSMUST00000055438	Ppm1e	LastExon	14
983	peak_983	chr1	153220946	153221671	776.423	-	153220946	153221671	0	1	725	0	832	12470	4.97702	9.54118e-236	1.8771e-234	ENSMUST00000027752	Lamc1	UTR3	21
4786	peak_4786	chr4	149716174	149716924	776.413	-	149716174	149716924	0	1	750	0	466	16421	5.41539	9.61631e-236	1.88989e-234	ENSMUST00000054459	Tmem201	UTR3	21
513	peak_513	chr1	180862519	180866449	776.078	+	180862519	180866449	0	2	322378	0,3552	522	12035	5.62275	1.21454e-235	2.38441e-234	ENSMUST00000038091	Sde2	LastExon	24
1805	peak_1805	chr2	153269560	153270247	775.898	+	153269560	153270247	0	1	687	0	278	7388	5.96808	1.37734e-235	2.70118e-234	ENSMUST00000049863	Pofut1	UTR3	17
18170	peak_18170	chrX	57066304	57066904	775.859	+	57066304	57066904	0	1	600	0	2301	15849	4.1315	1.41655e-235	2.77515e-234	ENSMUST00000088652	Htatsf1	LastExon	13
10451	peak_10451	chr9	115242956	115243756	775.505	-	115242956	115243756	0	1	800	0	1142	12136	4.7626	1.81224e-235	3.54662e-234	ENSMUST00000035010	Stt3b	UTR3	16
15683	peak_15683	chr16	93870671	93873305	774.461	+	93870671	93873305	0	2	581,69	0,2565	563	13695	5.5736	3.74109e-235	7.31378e-234	ENSMUST00000044068	Morc3	Exon	14
6789	peak_6789	chr6	97172320	97176921	773.954	-	97172320	97176921	0	3	191041152	0,979,3449	1500	17363	4.79665	5.32055e-235	1.03907e-233	ENSMUST00000124173	Tmf1	Exon	28
16462	peak_16462	chr17	22850721	22851971	773.896	-	22850721	22851971	0	1	1250	0	590	10226	5.31553	5.54258e-235	1.0813e-233	ENSMUST00000095615	Zfp945	UTR3	33
9198	peak_9198	chr8	86724839	86725814	773.744	-	86724839	86725814	0	1	975	0	699	12650	5.51721	6.16584e-235	1.20163e-233	ENSMUST00000045296	Siah1a	UTR3	18
10045	peak_10045	chr9	35561169	35561894	773.358	-	35561169	35561894	0	1	725	0	425	10516	5.95531	8.06746e-235	1.57058e-233	ENSMUST00000115110	Hyls1	UTR3	20
11520	peak_11520	chr11	53372329	53373079	772.939	+	53372329	53373079	0	1	750	0	2808	26070	4.45741	1.07956e-234	2.0995e-233	ENSMUST00000136470	Aff4	UTR5	15
6100	peak_6100	chr5	148505280	148506080	772.838	-	148505280	148506080	0	1	800	0	1446	25299	5.2374	1.15935e-234	2.25232e-233	ENSMUST00000164904	Ubl3	UTR3	15
16466	peak_16466	chr17	23175168	23176118	772.599	-	23175168	23176118	0	1	950	0	326	6713	5.52161	1.36955e-234	2.65792e-233	ENSMUST00000172177	Zfp40	UTR3	29
13792	peak_13792	chr13	48583127	48586888	771.944	-	48583127	48586888	0	2	143957	0,2804	373	8262	5.39776	2.15816e-234	4.18405e-233	ENSMUST00000223025	Ptpdc1	UTR3	28
17187	peak_17187	chr18	73589862	73591012	771.735	+	73589862	73591012	0	1	1150	0	1811	18578	4.71768	2.49699e-234	4.8359e-233	ENSMUST00000091852	Mex3c	LastExon	22
5616	peak_5616	chr5	32829400	32830125	771.675	-	32829400	32830125	0	1	725	0	573	7703	5.09067	2.60577e-234	5.04134e-233	ENSMUST00000120129	Prr14l	Exon	23
15788	peak_15788	chr16	21652844	21653694	771.648	-	21652844	21653694	0	1	850	0	581	12807	5.5317	2.65848e-234	5.13799e-233	ENSMUST00000053336	2510009E07Rik	UTR3	15
15268	peak_15268	chr15	84555322	84556072	771.573	-	84555322	84556072	0	1	750	0	304	8452	5.49591	2.80337e-234	5.41239e-233	ENSMUST00000069476	Rtl6	UTR3	23
9949	peak_9949	chr9	7933798	7934723	771.299	-	7933798	7934723	0	1	925	0	805	19379	5.78901	3.39425e-234	6.54641e-233	ENSMUST00000065353	Yap1	UTR3	22
3659	peak_3659	chr4	12094550	12095450	771.248	+	12094550	12095450	0	1	900	0	679	10406	5.29374	3.52008e-234	6.78208e-233	ENSMUST00000063839	Rbm12b2	LastExon	21
17112	peak_17112	chr18	49893681	49894231	771.216	+	49893681	49894231	0	1	550	0	323	7472	5.84613	3.60209e-234	6.93291e-233	ENSMUST00000041772	Dmxl1	Exon	12
15574	peak_15574	chr16	36932346	36933046	771.215	+	36932346	36933046	0	1	700	0	316	6824	5.64856	3.60809e-234	6.9373e-233	ENSMUST00000039855	Golgb1	UTR3	17
12813	peak_12813	chr12	52516951	52517376	770.778	+	52516951	52517376	0	1	425	0	856	21429	5.75112	4.89044e-234	9.39318e-233	ENSMUST00000110725	Arhgap5	Exon	13
414	peak_414	chr1	156065018	156065993	770.304	+	156065018	156065993	0	1	975	0	266	12114	6.71286	6.79735e-234	1.30424e-232	ENSMUST00000060404	Tor1aip2	LastExon	24
4597	peak_4597	chr4	128773312	128774487	770.197	-	128773312	128774487	0	1	1175	0	1758	33849	4.88746	7.33029e-234	1.40505e-232	ENSMUST00000071108	Zfp362	UTR3	34
14083	peak_14083	chr14	7950563	7951088	769.745	+	7950563	7951088	0	1	525	0	262	10522	6.53259	1.00358e-233	1.92166e-232	ENSMUST00000052678	Flnb	UTR3	19
7161	peak_7161	chr7	27748237	27749112	769.606	+	27748237	27749112	0	1	875	0	824	9226	4.82175	1.10633e-233	2.11623e-232	ENSMUST00000167955	Zfp60	LastExon	22
1526	peak_1526	chr2	91210837	91211612	769.599	+	91210837	91211612	0	1	775	0	334	7560	5.79309	1.11304e-233	2.12688e-232	ENSMUST00000002172	Acp2	UTR3	22
6940	peak_6940	chr6	128357224	128358099	769.555	-	128357224	128358099	0	1	875	0	1183	28870	5.66124	1.14863e-233	2.19264e-232	ENSMUST00000223237	Rhno1	UTR3	21
9425	peak_9425	chr9	4383534	4384830	769.017	+	4383534	4384830	0	2	608,92	0,1204	1094	17870	5.37555	1.66916e-233	3.18302e-232	ENSMUST00000047173	Msantd4	UTR5	11
12990	peak_12990	chr12	102744109	102745342	768.778	+	102744109	102745342	0	2	57743	0,490	255	5467	5.77291	1.97186e-233	3.75642e-232	ENSMUST00000057416	Tmem251	LastExon	26
4192	peak_4192	chr4	152057912	152059978	768.572	+	152057912	152059978	0	2	121638	0,428	686	16770	5.62987	2.2761e-233	4.33157e-232	ENSMUST00000131696	Nol9	UTR3	31
4551	peak_4551	chr4	123401815	123432372	768.521	-	123401815	123432372	0	3	97,78,375	0,5622,30182	1750	20153	4.82844	2.36113e-233	4.4888e-232	ENSMUST00000106224	Macf1	Exon	13
7754	peak_7754	chr7	19564945	19565420	768.477	-	19564945	19565420	0	1	475	0	257	11925	6.48466	2.43598e-233	4.62637e-232	ENSMUST00000122055	Gemin7	UTR3	15
18149	peak_18149	chrX	42094749	42095124	768.463	+	42094749	42095124	0	1	375	0	305	8669	6.18467	2.46295e-233	4.67283e-232	ENSMUST00000026978	Xiap	Exon	14
4796	peak_4796	chr4	151062262	151062787	768.187	-	151062262	151062787	0	1	525	0	579	9492	5.38252	2.98538e-233	5.65825e-232	ENSMUST00000105668	Camta1	UTR3	12
9000	peak_9000	chr8	23190728	23208334	768.119	-	23190728	23208334	0	2	964,36	0,17570	1190	23748	5.16671	3.13212e-233	5.93034e-232	ENSMUST00000211260	Gpat4	UTR3	23
9861	peak_9861	chr9	110549161	110549561	767.94	+	110549161	110549561	0	1	400	0	613	7682	4.90756	3.55053e-233	6.71573e-232	ENSMUST00000196814	Setd2	Exon	13
3530	peak_3530	chr3	108903741	108904591	767.817	-	108903741	108904591	0	1	850	0	4140	51624	4.9323	3.87053e-233	7.31357e-232	ENSMUST00000199735	Prpf38b	UTR3	21
11469	peak_11469	chr11	32499247	32516687	767.587	+	32499247	32516687	0	2	214598	0,16842	1513	18941	4.77898	4.54191e-233	8.57348e-232	ENSMUST00000051053	Ubtd2	LastExon	21
8806	peak_8806	chr8	110956913	110962181	767.398	+	110956913	110962181	0	2	1137,13	0,5255	576	19092	5.34891	5.18359e-233	9.77485e-232	ENSMUST00000034197	St3gal2	UTR5	22
13935	peak_13935	chr13	70605352	70608951	767.246	-	70605352	70608951	0	2	1524176	0,3423	1572	21367	4.8208	5.76455e-233	1.08594e-231	ENSMUST00000043493	Ice1	Exon	48
6644	peak_6644	chr6	48063469	48064944	766.707	-	48063469	48064944	0	1	1475	0	555	15224	5.23129	8.38597e-233	1.57817e-231	ENSMUST00000203609	Zfp746	UTR3	29
14848	peak_14848	chr15	78940642	78941042	766.632	+	78940642	78941042	0	1	400	0	188	9433	6.42541	8.84229e-233	1.66237e-231	ENSMUST00000138880	Nol12	UTR3	9
4538	peak_4538	chr4	120757787	120758237	766.378	-	120757787	120758237	0	1	450	0	563	8429	5.12641	1.05579e-232	1.98291e-231	ENSMUST00000127030	Nfyc	UTR3	9
10360	peak_10360	chr9	101922227	101923527	766.375	-	101922227	101923527	0	1	1300	0	686	19268	6.133	1.0591e-232	1.98712e-231	ENSMUST00000085169	Ephb1	UTR3	33
8282	peak_8282	chr7	131391551	131392451	766.126	-	131391551	131392451	0	1	900	0	387	7543	5.5986	1.25967e-232	2.36106e-231	ENSMUST00000208966	Ikzf5	UTR3	22
6081	peak_6081	chr5	143713753	143716042	765.962	-	143713753	143716042	0	2	841441	0,848	1234	27473	5.02483	1.41267e-232	2.64517e-231	ENSMUST00000141396	Usp42	UTR3	35
3472	peak_3472	chr3	97766486	97767361	765.823	-	97766486	97767361	0	1	875	0	706	16969	5.66989	1.55664e-232	2.91182e-231	ENSMUST00000175751	Pde4dip	Exon	18
11950	peak_11950	chr11	106247686	106248386	765.812	+	106247686	106248386	0	1	700	0	2740	36228	4.87051	1.57078e-232	2.93533e-231	ENSMUST00000021046	Ddx42	LastExon	14
13404	peak_13404	chr13	14186907	14187832	765.656	+	14186907	14187832	0	1	925	0	1873	19290	4.73069	1.75216e-232	3.27098e-231	ENSMUST00000148941	Arid4b	UTR5	25
7829	peak_7829	chr7	29893332	29894257	765.636	-	29893332	29894257	0	1	925	0	205	5391	6.07669	1.77777e-232	3.31549e-231	ENSMUST00000159920	Zfp27	UTR3	27
15487	peak_15487	chr16	20107231	20114598	765.609	+	20107231	20114598	0	2	412,38	0,7329	706	15975	5.78174	1.8129e-232	3.37761e-231	ENSMUST00000023509	Klhl24	Exon	10
13556	peak_13556	chr13	55725725	55726221	765.284	+	55725725	55726221	0	1	496	0	372	9739	6.06283	2.2734e-232	4.23133e-231	ENSMUST00000021959	Txndc15	LastExon	16
2805	peak_2805	chr3	31097477	31098502	764.632	+	31097477	31098502	0	1	1025	0	725	8880	4.94205	3.57624e-232	6.64959e-231	ENSMUST00000144756	Skil	UTR5	21
15601	peak_15601	chr16	44216940	44217340	764.631	+	44216940	44217340	0	1	400	0	373	7886	5.72416	3.58327e-232	6.65602e-231	ENSMUST00000169582	Usf3	LastExon	8
1436	peak_1436	chr2	61649871	61650321	764.556	+	61649871	61650321	0	1	450	0	175	5706	6.38284	3.77835e-232	7.0114e-231	ENSMUST00000141544	Tank	UTR5	20
11882	peak_11882	chr11	98210533	98219120	764.466	+	98210533	98219120	0	2	703,47	0,8540	942	16939	5.47691	4.02443e-232	7.46062e-231	ENSMUST00000107538	Cdk12	Exon	19
13805	peak_13805	chr13	52967208	52967883	764.092	-	52967208	52967883	0	1	675	0	134	6621	6.7602	5.22144e-232	9.67005e-231	ENSMUST00000071065	Nfil3	UTR3	16
15974	peak_15974	chr16	97949634	97950784	764.018	-	97949634	97950784	0	1	1150	0	413	12391	6.01	5.50148e-232	1.01786e-230	ENSMUST00000232187	Zbtb21	UTR3	25
2653	peak_2653	chr2	166948748	166949732	763.738	-	166948748	166949732	0	2	611,39	0,945	919	13009	5.09679	6.68516e-232	1.23563e-230	ENSMUST00000109236	Stau1	UTR3	18
13229	peak_13229	chr12	80756695	80760540	763.55	-	80756695	80760540	0	2	2831144	0,3701	2116	60238	4.60853	7.626e-232	1.40813e-230	ENSMUST00000073251	Ccdc177	UTR3	42
14959	peak_14959	chr15	101039913	101041288	763.524	+	101039913	101041288	0	1	1375	0	343	8571	5.65941	7.77187e-232	1.43364e-230	ENSMUST00000200963	Scn8a	LastExon	33
10130	peak_10130	chr9	52126602	52168103	763.275	-	52126602	52168103	0	3	100,752,73	0,17072,41428	1294	19595	5.18532	9.24216e-232	1.70317e-230	ENSMUST00000165519	Zc3h12c	Exon	27
16312	peak_16312	chr17	50607678	50608528	763.09	+	50607678	50608528	0	1	850	0	312	6595	5.55938	1.05172e-231	1.93623e-230	ENSMUST00000233823	Plcl2	UTR5	18
5958	peak_5958	chr5	131438907	131440607	762.783	-	131438907	131440607	0	1	1700	0	7543	177374	5.17268	1.3028e-231	2.3961e-230	ENSMUST00000182974	Auts2	UTR3	47
5100	peak_5100	chr5	81794322	81795397	762.677	+	81794322	81795397	0	1	1075	0	274	6388	5.64196	1.40301e-231	2.57785e-230	ENSMUST00000139469	Gm16054	UTR3	35
6387	peak_6387	chr6	113310138	113315345	762.659	+	113310138	113315345	0	2	270755	0,4452	1089	18455	4.96117	1.42215e-231	2.61045e-230	ENSMUST00000203577	Brpf1	Exon	23
13062	peak_13062	chr12	116059032	116059482	762.207	+	116059032	116059482	0	1	450	0	389	5984	5.16036	1.9475e-231	3.57125e-230	ENSMUST00000183125	Zfp386	LastExon	13
9044	peak_9044	chr8	40992788	40993438	762.071	-	40992788	40993438	0	1	650	0	476	12330	5.88386	2.14167e-231	3.92345e-230	ENSMUST00000051379	Mtus1	UTR3	16
9273	peak_9273	chr8	107069499	107075521	761.796	-	107069499	107075521	0	5	1066,41,86,77,5	0,2375,3060,3222,6017	879	17488	5.61151	2.59404e-231	4.74749e-230	ENSMUST00000068388	Terf2	UTR3	34
9753	peak_9753	chr9	99583463	99584263	761.785	+	99583463	99584263	0	1	800	0	275	7449	6.10192	2.61666e-231	4.78421e-230	ENSMUST00000066650	Dbr1	LastExon	24
11544	peak_11544	chr11	58058655	58059105	761.34	+	58058655	58059105	0	1	450	0	704	12966	5.21606	3.56727e-231	6.51586e-230	ENSMUST00000178636	Larp1	LastExon	8
2621	peak_2621	chr2	160965970	160966670	760.772	-	160965970	160966670	0	1	700	0	956	14743	5.21057	5.29205e-231	9.65682e-230	ENSMUST00000039782	Chd6	Exon	18
10480	peak_10480	chr9	122851988	122852513	760.203	-	122851988	122852513	0	1	525	0	836	11192	5.09198	7.86026e-231	1.43292e-229	ENSMUST00000056467	Zfp445	LastExon	7
2850	peak_2850	chr3	45379247	45383569	759.878	+	45379247	45383569	0	2	2636,39	0,4283	1676	40499	4.89509	9.85076e-231	1.79403e-229	ENSMUST00000170695	Pcdh10	UTR5	50
15438	peak_15438	chr16	13412239	13413564	759.647	+	13412239	13413564	0	1	1325	0	270	7246	5.91197	1.15749e-230	2.10598e-229	ENSMUST00000149359	Mrtfb	LastExon	29
7914	peak_7914	chr7	45046286	45049310	759.403	-	45046286	45049310	0	2	1032472	0,552	3674	72048	4.26419	1.37185e-230	2.49356e-229	ENSMUST00000057293	Prr12	Exon	39
15523	peak_15523	chr16	32107243	32107793	759.335	+	32107243	32107793	0	1	550	0	301	6497	5.74951	1.43961e-230	2.61418e-229	ENSMUST00000169186	Cep19	LastExon	16
2875	peak_2875	chr3	58416013	58416888	758.897	+	58416013	58416888	0	1	875	0	913	25576	4.42834	1.95225e-230	3.54162e-229	ENSMUST00000199784	Tsc22d2	UTR5	11
5477	peak_5477	chr5	143563672	143564472	758.208	+	143563672	143564472	0	1	800	0	485	8416	5.4483	3.15017e-230	5.70922e-229	ENSMUST00000196487	Fam220a	UTR3	17
17276	peak_17276	chr18	23038872	23041311	757.816	-	23038872	23041311	0	2	671533	0,906	908	19337	5.1712	4.13962e-230	7.49516e-229	ENSMUST00000097651	Nol4	Exon	41
4824	peak_4824	chr4	155156549	155157324	757.776	-	155156549	155157324	0	1	775	0	1025	23092	4.92288	4.25838e-230	7.70271e-229	ENSMUST00000030917	Ski	UTR3	14
11006	peak_11006	chr10	33943740	33949408	757.61	-	33943740	33949408	0	2	20480	0,5188	149	6310	6.69133	4.78285e-230	8.64299e-229	ENSMUST00000218222	Zup1	LastExon	12
9370	peak_9370	chr8	122893202	122895502	757.56	-	122893202	122895502	0	1	2300	0	6900	72828	4.50499	4.95656e-230	8.94822e-229	ENSMUST00000172906	Ankrd11	UTR3	80
5750	peak_5750	chr5	97082528	97095921	757.292	-	97082528	97095921	0	3	80,1185,10	0,4451,13383	439	12704	5.58841	5.97418e-230	1.07749e-228	ENSMUST00000112969	Paqr3	UTR3	25
5200	peak_5200	chr5	110252866	110253291	757.226	+	110252866	110253291	0	1	425	0	418	12182	6.0604	6.26069e-230	1.12807e-228	ENSMUST00000031474	Ankle2	Exon	15
9639	peak_9639	chr9	59924657	59925382	756.677	+	59924657	59925382	0	1	725	0	409	11360	6.09671	9.16942e-230	1.65058e-228	ENSMUST00000128341	Myo9a	LastExon	21
17259	peak_17259	chr18	13845186	13846986	756.591	-	13845186	13846986	0	1	1800	0	1795	28028	5.00698	9.74088e-230	1.75176e-228	ENSMUST00000234410	Zfp521	Exon	49
845	peak_845	chr1	118835231	118836381	756.368	-	118835231	118836381	0	1	1150	0	569	14523	5.47	1.13766e-229	2.04396e-228	ENSMUST00000062483	Gli2	UTR3	20
5671	peak_5671	chr5	41831548	41832489	756.184	-	41831548	41832489	0	2	46279	0,662	688	8491	4.95875	1.29382e-229	2.32226e-228	ENSMUST00000202200	Bod1l	UTR3	7
15066	peak_15066	chr15	50660476	50661426	756.088	-	50660476	50661426	0	1	950	0	353	13928	6.64152	1.38464e-229	2.48289e-228	ENSMUST00000077935	Trps1	UTR3	19
15187	peak_15187	chr15	76853797	76854422	755.757	-	76853797	76854422	0	1	625	0	398	13442	6.20341	1.7429e-229	3.12231e-228	ENSMUST00000230315	Zfp251	UTR3	10
9349	peak_9349	chr8	121604178	121605078	755.031	-	121604178	121605078	0	1	900	0	1285	30990	4.58456	2.88495e-229	5.16326e-228	ENSMUST00000046386	Zcchc14	Exon	14
6860	peak_6860	chr6	119571970	119572595	755.021	-	119571970	119572595	0	1	625	0	255	7101	5.96113	2.90785e-229	5.19924e-228	ENSMUST00000032279	Erc1	UTR3	16
13964	peak_13964	chr13	89688910	89691260	754.906	-	89688910	89691260	0	1	2350	0	5044	41710	4.4086	3.15322e-229	5.63256e-228	ENSMUST00000159910	Vcan	Exon	70
13789	peak_13789	chr13	48489046	48489821	754.716	-	48489046	48489821	0	1	775	0	297	7635	5.90209	3.59884e-229	6.42241e-228	ENSMUST00000177530	Zfp169	UTR3	18
17180	peak_17180	chr18	68254131	68255081	754.667	+	68254131	68255081	0	1	950	0	251	6609	5.88758	3.7292e-229	6.64868e-228	ENSMUST00000063775	Ldlrad4	LastExon	29
5372	peak_5372	chr5	130212924	130213424	754.622	+	130212924	130213424	0	1	500	0	221	5382	5.911	3.85035e-229	6.85811e-228	ENSMUST00000026390	Rabgef1	LastExon	10
10567	peak_10567	chr10	34298945	34299445	754.383	+	34298945	34299445	0	1	500	0	243	6581	6.07908	4.54763e-229	8.09235e-228	ENSMUST00000047935	Tspyl4	UTR3	8
14889	peak_14889	chr15	84933698	84935418	754.184	+	84933698	84935418	0	2	20555	0,1165	887	18066	5.47549	5.22579e-229	9.29024e-228	ENSMUST00000230411	Nup50	Exon	12
2100	peak_2100	chr2	28830613	28834130	753.858	-	28830613	28834130	0	2	19581	0,2936	651	8413	4.91897	6.55476e-229	1.16417e-227	ENSMUST00000037117	Gtf3c4	Exon	17
633	peak_633	chr1	38085559	38092090	753.826	-	38085559	38092090	0	3	93,704,28	0,2411,6503	522	13560	6.02565	6.70859e-229	1.19036e-227	ENSMUST00000027251	Rev1	Exon	23
5476	peak_5476	chr5	143562822	143563647	753.079	+	143562822	143563647	0	1	825	0	726	12031	4.92622	1.12733e-228	1.99842e-227	ENSMUST00000101434	Fam220a	UTR3	18
16676	peak_16676	chr17	46017667	46018742	753	-	46017667	46018742	0	1	1075	0	1157	28629	5.84299	1.19167e-228	2.11045e-227	ENSMUST00000071648	Vegfa	UTR3	24
9043	peak_9043	chr8	40551194	40551719	752.306	-	40551194	40551719	0	1	525	0	219	5465	5.99172	1.92927e-228	3.41351e-227	ENSMUST00000048898	Mtmr7	UTR3	13
6971	peak_6971	chr6	142828144	142829019	752.002	-	142828144	142829019	0	1	875	0	194	13523	7.46009	2.38518e-228	4.21616e-227	ENSMUST00000205149	St8sia1	UTR3	22
720	peak_720	chr1	66778106	66802096	751.939	-	66778106	66802096	0	2	21048	0,22942	355	5801	5.36349	2.49443e-228	4.40509e-227	ENSMUST00000189846	Kansl1l	UTR3	22
1745	peak_1745	chr2	137067670	137068645	751.871	+	137067670	137068645	0	1	975	0	265	7206	6.0791	2.61568e-228	4.61485e-227	ENSMUST00000130856	Slx4ip	UTR5	22
3904	peak_3904	chr4	107414047	107414347	751.587	+	107414047	107414347	0	1	300	0	288	9069	6.26465	3.18798e-228	5.61923e-227	ENSMUST00000149366	Ndc1	UTR3	7
8140	peak_8140	chr7	115476443	115477068	751.263	-	115476443	115477068	0	1	625	0	635	10623	5.41921	3.9958e-228	7.03647e-227	ENSMUST00000205405	Sox6	UTR3	13
11391	peak_11391	chr11	3689064	3690314	750.709	+	3689064	3690314	0	1	1250	0	1256	15717	4.88444	5.87089e-228	1.03287e-226	ENSMUST00000093389	Morc2a	LastExon	28
784	peak_784	chr1	84793818	84794268	750.572	-	84793818	84794268	0	1	450	0	2640	30483	4.82253	6.4616e-228	1.13572e-226	ENSMUST00000190067	Trip12	LastExon	8
4335	peak_4335	chr4	44993116	44994266	750.108	-	44993116	44994266	0	1	1150	0	678	10968	5.10277	8.91999e-228	1.56634e-226	ENSMUST00000107817	Zbtb5	UTR3	22
13926	peak_13926	chr13	69498033	69498558	749.962	-	69498033	69498558	0	1	525	0	139	4929	6.48317	9.88329e-228	1.73386e-226	ENSMUST00000044081	Tent4a	UTR3	10
6852	peak_6852	chr6	118428843	118430343	749.91	-	118428843	118430343	0	1	1500	0	263	7381	6.14258	1.02562e-227	1.79759e-226	ENSMUST00000161519	Zfp248	UTR3	45
10132	peak_10132	chr9	53159982	53204398	749.566	-	53159982	53204398	0	2	35340	0,44076	490	6196	4.98897	1.30307e-227	2.28173e-226	ENSMUST00000065630	Ddx10	Exon	9
12542	peak_12542	chr11	101097821	101098371	749.235	-	101097821	101098371	0	1	550	0	332	9187	5.59754	1.63972e-227	2.86852e-226	ENSMUST00000142733	Retreg3	UTR3	11
10693	peak_10693	chr10	75182361	75182786	749.212	+	75182361	75182786	0	1	425	0	484	10416	5.46122	1.66786e-227	2.91499e-226	ENSMUST00000164107	Bcr	UTR3	9
3211	peak_3211	chr3	152427596	152446909	749.19	+	152427596	152446909	0	3	1236153111	0,10141,19202	1722	20820	4.86354	1.69522e-227	2.96004e-226	ENSMUST00000106101	Zzz3	Exon	50
10297	peak_10297	chr9	83401669	83423267	749.02	-	83401669	83423267	0	2	80245	0,21353	375	9635	6.02418	1.90896e-227	3.33014e-226	ENSMUST00000190373	Lca5	UTR3	9
18462	peak_18462	chrX	73943891	73944241	748.946	-	73943891	73944241	0	1	350	0	831	10413	4.95316	2.01132e-227	3.50541e-226	ENSMUST00000114372	Hcfc1	UTR3	7
17991	peak_17991	chr19	29753717	29754842	748.168	-	29753717	29754842	0	1	1125	0	697	8551	4.92614	3.45238e-227	6.01134e-226	ENSMUST00000177155	9930021J03Rik	Exon	27
2835	peak_2835	chr3	38886939	38891464	747.942	+	38886939	38891464	0	1	4525	0	7542	133458	4.99071	4.04162e-227	7.03075e-226	ENSMUST00000061260	Fat4	UTR5	114
5343	peak_5343	chr5	125455472	125455822	747.491	+	125455472	125455822	0	1	350	0	200	5253	6.00486	5.52851e-227	9.60836e-226	ENSMUST00000049040	Bri3bp	UTR3	9
15607	peak_15607	chr16	44220215	44220790	746.835	+	44220215	44220790	0	1	575	0	345	6809	5.63813	8.72199e-227	1.51444e-225	ENSMUST00000169582	Usf3	LastExon	10
4111	peak_4111	chr4	136546009	136546784	746.375	+	136546009	136546784	0	1	775	0	438	8321	5.54612	1.20072e-226	2.08292e-225	ENSMUST00000001116	Luzp1	UTR3	20
15186	peak_15186	chr15	76852347	76853372	745.835	-	76852347	76853372	0	1	1025	0	637	9647	5.17581	1.74774e-226	3.02904e-225	ENSMUST00000230315	Zfp251	UTR3	24
9150	peak_9150	chr8	72814598	72815698	745.432	-	72814598	72815698	0	1	1100	0	226	6579	6.20577	2.31291e-226	4.00481e-225	ENSMUST00000004497	Large1	UTR3	35
16927	peak_16927	chr18	34314311	34315286	745.421	+	34314311	34315286	0	1	975	0	2161	24745	4.85395	2.33271e-226	4.03534e-225	ENSMUST00000115781	Apc	LastExon	20
7832	peak_7832	chr7	29933507	29934282	745.32	-	29933507	29934282	0	1	775	0	138	6914	6.94665	2.50505e-226	4.32946e-225	ENSMUST00000108205	Zfp74	UTR3	28
8600	peak_8600	chr8	72219779	72223529	745.138	+	72219779	72223529	0	4	81,142,54,1348	0,161,2148,2402	2499	33435	4.95314	2.84344e-226	4.90974e-225	ENSMUST00000212117	Fam32a	UTR5	36
12188	peak_12188	chr11	36007230	36008380	745.129	-	36007230	36008380	0	1	1150	0	396	12003	6.18481	2.86388e-226	4.94045e-225	ENSMUST00000163524	Tenm2	UTR3	32
6531	peak_6531	chr6	149329085	149331451	745.103	+	149329085	149331451	0	2	699,26	0,2340	515	7492	5.20093	2.91972e-226	5.03213e-225	ENSMUST00000189837	Resf1	Exon	23
11502	peak_11502	chr11	49260797	49262297	744.793	+	49260797	49262297	0	1	1500	0	509	15103	5.4538	3.62274e-226	6.23801e-225	ENSMUST00000101293	Mgat1	LastExon	32
1124	peak_1124	chr1	179752658	179753983	744.737	-	179752658	179753983	0	1	1325	0	1329	18249	5.07348	3.7701e-226	6.48576e-225	ENSMUST00000151734	Ahctf1	UTR3	43
6039	peak_6039	chr5	140327698	140328598	744.48	-	140327698	140328598	0	1	900	0	215	7788	6.03483	4.50894e-226	7.74964e-225	ENSMUST00000031536	Mrm2	UTR3	21
13967	peak_13967	chr13	89692960	89693435	744.43	-	89692960	89693435	0	1	475	0	1585	18062	4.86058	4.67004e-226	8.01913e-225	ENSMUST00000159910	Vcan	Exon	13
5860	peak_5860	chr5	116442546	116442971	744.35	-	116442546	116442971	0	1	425	0	596	14029	5.7954	4.94068e-226	8.47604e-225	ENSMUST00000139425	Srrm4	UTR3	10
1132	peak_1132	chr1	182316476	182317201	744.084	-	182316476	182317201	0	1	725	0	655	16398	5.95415	5.94705e-226	1.01931e-224	ENSMUST00000192544	Fbxo28	UTR3	19
9365	peak_9365	chr8	122883436	122884136	743.744	-	122883436	122884136	0	1	700	0	1000	18896	5.37578	7.53836e-226	1.29087e-224	ENSMUST00000212728	Gm45894	LastIntron	17
7102	peak_7102	chr7	24106037	24106612	743.579	+	24106037	24106612	0	1	575	0	240	9280	6.501	8.45792e-226	1.44701e-224	ENSMUST00000203854	Zfp180	UTR3	11
7191	peak_7191	chr7	29778358	29778908	743.499	+	29778358	29778908	0	1	550	0	211	6623	6.31267	8.94851e-226	1.52954e-224	ENSMUST00000032802	Zfp84	UTR3	14
8566	peak_8566	chr8	71359765	71360712	743.4	+	71359765	71360712	0	1	947	0	467	11841	5.51195	9.59245e-226	1.6381e-224	ENSMUST00000212412	Myo9b	UTR3	30
6179	peak_6179	chr6	37965550	37966100	743.079	+	37965550	37966100	0	1	550	0	752	9381	4.9471	1.19964e-225	2.04675e-224	ENSMUST00000120238	Trim24	LastExon	10
10565	peak_10565	chr10	34282639	34284039	742.85	+	34282639	34284039	0	1	1400	0	2154	27350	4.82264	1.40696e-225	2.39827e-224	ENSMUST00000061372	Tspyl1	LastExon	28
8277	peak_8277	chr7	130163500	130164100	742.472	-	130163500	130164100	0	1	600	0	556	9530	5.45483	1.83011e-225	3.11672e-224	ENSMUST00000122054	Fgfr2	UTR3	15
1194	peak_1194	chr1	192897306	192897531	742.39	-	192897306	192897531	0	1	225	0	100	6494	7.16345	1.9393e-225	3.29964e-224	ENSMUST00000016344	Syt14	UTR3	7
8500	peak_8500	chr8	45796033	45799784	742.082	+	45796033	45799784	0	2	525,75	0,3676	861	13664	5.19067	2.40245e-225	4.08395e-224	ENSMUST00000125295	Sorbs2	Exon	14
15755	peak_15755	chr16	16483975	16484475	742.059	-	16483975	16484475	0	1	500	0	364	7975	5.70586	2.44237e-225	4.14802e-224	ENSMUST00000162542	Fgd4	UTR3	14
3772	peak_3772	chr4	48540567	48561471	741.746	+	48540567	48561471	0	5	1,76,451,44,628	0,9354,11812,19379,20276	1998	34012	4.9762	3.03842e-225	5.15563e-224	ENSMUST00000132360	Msantd3	UTR5	25
9149	peak_9149	chr8	72495232	72496432	741.644	-	72495232	72496432	0	1	1200	0	395	13529	5.51416	3.2637e-225	5.53285e-224	ENSMUST00000058534	Med26	UTR3	25
15241	peak_15241	chr15	82814571	82852411	740.794	-	82814571	82852411	0	4	32,50,94,899	0,1039,10659,36941	4113	56596	4.69271	5.88914e-225	9.9746e-224	ENSMUST00000109510	Tcf20	Exon	21
4521	peak_4521	chr4	119225402	119226477	740.789	-	119225402	119226477	0	1	1075	0	410	10590	5.72593	5.91424e-225	1.0008e-223	ENSMUST00000141112	AU022252	UTR3	29
15572	peak_15572	chr16	36916810	36919718	740.768	+	36916810	36919718	0	2	1901810	0,1098	2361	18087	4.15949	6.00755e-225	1.01567e-223	ENSMUST00000039855	Golgb1	Exon	51
10061	peak_10061	chr9	41964894	41965469	740.463	-	41964894	41965469	0	1	575	0	264	5860	5.82052	7.42829e-225	1.25473e-223	ENSMUST00000060989	Sorl1	UTR3	14
2237	peak_2237	chr2	72946647	72970538	740.094	-	72946647	72970538	0	2	91384	0,23507	1304	16696	5.0298	9.60216e-225	1.62045e-223	ENSMUST00000141372	Sp3	UTR3	18
10706	peak_10706	chr10	76038987	76040262	739.883	+	76038987	76040262	0	1	1275	0	274	8686	6.20878	1.11249e-224	1.87574e-223	ENSMUST00000061617	Zfp280b	LastExon	28
7737	peak_7737	chr7	16549108	16563758	738.641	-	16549108	16563758	0	2	992301	0,12349	5674	46876	4.34158	2.63261e-224	4.43474e-223	ENSMUST00000171937	Arhgap35	Exon	54
3332	peak_3332	chr3	61364749	61365949	738.442	-	61364749	61365949	0	1	1200	0	1258	21830	4.20786	3.02596e-224	5.09275e-223	ENSMUST00000066298	B430305J03Rik	UTR5	19
918	peak_918	chr1	133659268	133660068	738.323	-	133659268	133660068	0	1	800	0	1483	15330	4.72476	3.28736e-224	5.5277e-223	ENSMUST00000190574	Zbed6	LastExon	16
5564	peak_5564	chr5	20993250	20998659	738.165	-	20993250	20998659	0	2	48877	0,4532	1260	17180	4.90783	3.67147e-224	6.168e-223	ENSMUST00000030556	Ptpn12	Exon	20
4881	peak_4881	chr5	16370647	16371247	738.018	+	16370647	16371247	0	1	600	0	418	8148	5.61758	4.06808e-224	6.82815e-223	ENSMUST00000078272	Cacna2d1	LastExon	18
5077	peak_5077	chr5	73559491	73560141	737.444	+	73559491	73560141	0	1	650	0	303	5578	5.53731	6.06487e-224	1.01705e-222	ENSMUST00000063882	Dcun1d4	UTR3	17
3034	peak_3034	chr3	95617231	95617731	737.127	+	95617231	95617731	0	1	500	0	253	8767	6.37304	7.55841e-224	1.26637e-222	ENSMUST00000177399	Golph3l	LastExon	18
13254	peak_13254	chr12	84171617	84173661	737.122	-	84171617	84173661	0	2	142908	0,1136	720	28063	5.4525	7.59375e-224	1.27115e-222	ENSMUST00000220974	Elmsan1	Exon	19
9265	peak_9265	chr8	106424710	106425685	737.111	-	106424710	106425685	0	1	975	0	650	9490	5.09385	7.65857e-224	1.28085e-222	ENSMUST00000212606	Zfp90	UTR3	13
6077	peak_6077	chr5	143301944	143308116	736.942	-	143301944	143308116	0	3	59,40,501	0,4821,5671	617	20596	5.51248	8.62036e-224	1.44041e-222	ENSMUST00000160498	E130309D02Rik	UTR3	12
11481	peak_11481	chr11	43585416	43586316	736.742	+	43585416	43586316	0	1	900	0	373	8624	5.62556	9.90475e-224	1.65354e-222	ENSMUST00000050574	Ccnjl	LastExon	23
1454	peak_1454	chr2	69749390	69750465	736.565	+	69749390	69750465	0	1	1075	0	3447	28649	4.37597	1.12126e-223	1.87021e-222	ENSMUST00000040915	Ppig	LastExon	29
8174	peak_8174	chr7	119857412	119857937	735.892	-	119857412	119857937	0	1	525	0	282	7754	6.1172	1.78941e-223	2.98198e-222	ENSMUST00000106519	Dcun1d3	UTR3	11
4281	peak_4281	chr4	34807387	34808087	735.773	-	34807387	34808087	0	1	700	0	667	9730	5.17708	1.94438e-223	3.23733e-222	ENSMUST00000047950	Zfp292	LastExon	22
15666	peak_15666	chr16	91505137	91506062	735.591	+	91505137	91506062	0	1	925	0	571	11108	5.08321	2.20781e-223	3.67266e-222	ENSMUST00000123196	Ifnar1	UTR3	26
5614	peak_5614	chr5	32827575	32828725	735.387	-	32827575	32828725	0	1	1150	0	561	7683	5.10455	2.54494e-223	4.22969e-222	ENSMUST00000155392	Prr14l	Exon	33
9200	peak_9200	chr8	86853267	86861303	734.956	-	86853267	86861303	0	2	22878	0,7158	474	7494	5.31882	3.43588e-223	5.70534e-222	ENSMUST00000034074	N4bp1	Exon	20
15058	peak_15058	chr15	39878085	39878660	734.95	-	39878085	39878660	0	1	575	0	396	10089	5.90245	3.45225e-223	5.72741e-222	ENSMUST00000110305	Lrp12	Exon	13
979	peak_979	chr1	152837845	152838145	734.703	-	152837845	152838145	0	1	300	0	489	7785	5.28811	4.10008e-223	6.79614e-222	ENSMUST00000043560	Smg7	UTR3	7
17369	peak_17369	chr18	46167276	46167751	734.689	-	46167276	46167751	0	1	475	0	192	6753	6.42362	4.14519e-223	6.86481e-222	ENSMUST00000237526	Trim36	UTR3	11
11631	peak_11631	chr11	65828168	65828893	734.65	+	65828168	65828893	0	1	725	0	249	10101	6.41149	4.26441e-223	7.0497e-222	ENSMUST00000018491	Zkscan6	LastExon	21
5544	peak_5544	chr5	4754016	4754391	734.65	-	4754016	4754391	0	1	375	0	278	5349	5.6041	4.26322e-223	7.0497e-222	ENSMUST00000054294	Fzd1	UTR3	8
16700	peak_16700	chr17	46800815	46801690	733.554	-	46800815	46801690	0	1	875	0	233	10074	6.23029	9.12554e-223	1.50725e-221	ENSMUST00000233537	Bicral	UTR3	21
8624	peak_8624	chr8	79060306	79070486	733.372	+	79060306	79070486	0	2	984116	0,10064	951	14044	4.51247	1.03617e-222	1.70991e-221	ENSMUST00000119254	Zfp827	Exon	19
7225	peak_7225	chr7	36771347	36772247	733.202	+	36771347	36772247	0	1	900	0	267	16153	7.24933	1.16682e-222	1.92381e-221	ENSMUST00000021641	Tshz3	LastExon	26
8178	peak_8178	chr7	121648070	121648795	732.652	-	121648070	121648795	0	1	725	0	291	10232	6.23285	1.71004e-222	2.81696e-221	ENSMUST00000046929	Usp31	UTR3	21
1679	peak_1679	chr2	124664211	124665911	732.439	+	124664211	124665911	0	1	1700	0	2073	44339	5.61016	1.98424e-222	3.26576e-221	ENSMUST00000103238	Sema6d	LastExon	43
11538	peak_11538	chr11	57530964	57531939	731.944	+	57530964	57531939	0	1	975	0	461	7641	5.38574	2.79862e-222	4.60205e-221	ENSMUST00000020830	Mfap3	UTR3	17
8625	peak_8625	chr8	79076081	79091950	731.888	+	79076081	79091950	0	2	457118	0,15751	747	20847	5.53945	2.91127e-222	4.78306e-221	ENSMUST00000119254	Zfp827	Exon	13
13286	peak_13286	chr12	87428789	87429039	731.84	-	87428789	87429039	0	1	250	0	403	7694	5.42352	3.01229e-222	4.94466e-221	ENSMUST00000159079	Alkbh1	UTR3	10
3375	peak_3375	chr3	84164538	84165188	731.479	-	84164538	84165188	0	1	650	0	712	22494	6.30735	3.87193e-222	6.35017e-221	ENSMUST00000054990	Trim2	UTR3	23
12510	peak_12510	chr11	97627517	97628867	731.27	-	97627517	97628867	0	1	1350	0	637	22714	5.1124	4.47898e-222	7.3393e-221	ENSMUST00000052281	Epop	UTR3	27
14013	peak_14013	chr13	99425263	99425913	730.935	-	99425263	99425913	0	1	650	0	11768	113396	4.53324	5.65661e-222	9.26083e-221	ENSMUST00000064762	Map1b	UTR3	15
2118	peak_2118	chr2	30472647	30473422	730.89	-	30472647	30473422	0	1	775	0	439	23078	5.25817	5.8418e-222	9.55563e-221	ENSMUST00000065134	Ier5l	UTR3	17
8273	peak_8273	chr7	128441726	128442351	730.873	-	128441726	128442351	0	1	625	0	517	8357	5.17453	5.91389e-222	9.66506e-221	ENSMUST00000165023	Tial1	UTR3	14
17211	peak_17211	chr18	80211491	80212666	730.546	+	80211491	80212666	0	1	1175	0	1619	25657	4.90092	7.42666e-222	1.21267e-220	ENSMUST00000153363	Gm16286	UTR5	25
2155	peak_2155	chr2	34816056	34823015	730.491	-	34816056	34823015	0	2	67458	0,6501	391	6889	5.49775	7.72078e-222	1.2596e-220	ENSMUST00000150865	Fbxw2	UTR3	19
18250	peak_18250	chrX	101321539	101322364	730.473	+	101321539	101322364	0	1	825	0	539	10787	5.57477	7.82328e-222	1.2752e-220	ENSMUST00000065858	Nlgn3	UTR3	21
11452	peak_11452	chr11	29463376	29464051	730.412	+	29463376	29464051	0	1	675	0	1831	14795	4.17213	8.16922e-222	1.33043e-220	ENSMUST00000040182	Ccdc88a	Exon	21
12	peak_12	chr1	9545907	9547032	730.228	+	9545907	9547032	0	1	1125	0	1290	26133	5.18849	9.29027e-222	1.51168e-220	ENSMUST00000072079	Rrs1	LastExon	23
16482	peak_16482	chr17	24185222	24186222	730.21	-	24185222	24186222	0	1	1000	0	332	9741	5.76201	9.41327e-222	1.53035e-220	ENSMUST00000201359	Tbc1d24	Exon	23
11803	peak_11803	chr11	85345668	85346343	730.144	+	85345668	85346343	0	1	675	0	349	10500	6.26172	9.8656e-222	1.60249e-220	ENSMUST00000020835	Ppm1d	LastExon	18
18338	peak_18338	chrX	152272850	152273600	729.888	+	152272850	152273600	0	1	750	0	1126	19357	4.70439	1.17929e-221	1.91388e-220	ENSMUST00000155793	Kdm5c	LastExon	22
16915	peak_16915	chr18	31888145	31896871	729.74	+	31888145	31896871	0	3	995109271	0,4844,8455	955	22714	4.73452	1.30722e-221	2.11966e-220	ENSMUST00000025264	Wdr33	Exon	40
18539	peak_18539	chrX	105874624	105875424	729.53	-	105874624	105875424	0	1	800	0	4910	30664	3.99623	1.51339e-221	2.45182e-220	ENSMUST00000123174	Atrx	UTR3	23
5095	peak_5095	chr5	77281135	77283260	729.251	+	77281135	77283260	0	1	2125	0	1617	40219	5.52493	1.8383e-221	2.97561e-220	ENSMUST00000113449	Rest	LastExon	49
5350	peak_5350	chr5	127563043	127564443	728.831	+	127563043	127564443	0	1	1400	0	836	22761	5.7165	2.46173e-221	3.98129e-220	ENSMUST00000132592	Tmem132c	UTR5	33
12081	peak_12081	chr11	3416556	3417931	727.883	-	3416556	3417931	0	1	1375	0	415	7174	5.39959	4.75189e-221	7.67845e-220	ENSMUST00000064364	Rnf185	UTR3	41
1941	peak_1941	chr2	179894085	179896416	727.881	+	179894085	179896416	0	3	107,38,705	0,570,1626	296	11170	6.13357	4.7642e-221	7.69167e-220	ENSMUST00000129659	Cdh4	UTR5	25
4772	peak_4772	chr4	149178743	149178993	726.754	-	149178743	149178993	0	1	250	0	1648	19203	4.88791	1.04104e-220	1.67928e-219	ENSMUST00000139123	Kif1b	UTR3	6
9060	peak_9060	chr8	47710843	47711493	726.74	-	47710843	47711493	0	1	650	0	452	7031	5.3126	1.05258e-220	1.69642e-219	ENSMUST00000212175	Cdkn2aip	UTR3	11
7636	peak_7636	chr7	141067922	141070471	726.672	+	141067922	141070471	0	2	839,61	0,2488	838	22107	4.74625	1.10452e-220	1.77859e-219	ENSMUST00000209546	B4galnt4	UTR5	21
16708	peak_16708	chr17	47488949	47489799	726.66	-	47488949	47489799	0	1	850	0	338	10169	5.79775	1.11412e-220	1.7925e-219	ENSMUST00000233121	Taf8	UTR3	21
14836	peak_14836	chr15	76891123	76891898	726.401	+	76891123	76891898	0	1	775	0	347	10028	6.04859	1.33464e-220	2.14545e-219	ENSMUST00000230954	Zfp7	UTR5	12
13553	peak_13553	chr13	55699123	55699773	725.863	+	55699123	55699773	0	1	650	0	1147	16756	4.9404	1.93987e-220	3.11567e-219	ENSMUST00000057844	B230219D22Rik	LastExon	16
4138	peak_4138	chr4	143417388	143419665	725.84	+	143417388	143419665	0	2	572828	0,1449	268	6891	5.97732	1.97187e-220	3.16434e-219	ENSMUST00000037356	Pramef8	LastExon	44
9677	peak_9677	chr9	66371813	66372713	725.751	+	66371813	66372713	0	1	900	0	956	9994	4.72419	2.09985e-220	3.36681e-219	ENSMUST00000144280	Herc1	UTR5	17
17827	peak_17827	chr19	53987593	54003118	725.718	+	53987593	54003118	0	2	790110	0,15415	1298	15072	4.86472	2.15038e-220	3.44485e-219	ENSMUST00000235945	Shoc2	UTR5	22
1445	peak_1445	chr2	66022010	66023485	725.066	+	66022010	66023485	0	1	1475	0	969	17074	5.45288	3.38141e-220	5.41229e-219	ENSMUST00000112397	Csrnp3	UTR3	28
10800	peak_10800	chr10	85114444	85114969	725.043	+	85114444	85114969	0	1	525	0	460	7574	5.38481	3.43895e-220	5.49967e-219	ENSMUST00000095383	Tmem263	LastExon	13
5842	peak_5842	chr5	114808745	114809170	724.721	-	114808745	114809170	0	1	425	0	404	7446	5.27284	4.30356e-220	6.87647e-219	ENSMUST00000112160	1500011B03Rik	UTR3	10
13031	peak_13031	chr12	111261703	111262553	724.367	+	111261703	111262553	0	1	850	0	430	8119	5.5612	5.50179e-220	8.78354e-219	ENSMUST00000143395	Traf3	UTR5	21
305	peak_305	chr1	106392414	106393564	724.018	+	106392414	106393564	0	1	1150	0	737	20161	5.74548	7.01674e-220	1.11925e-218	ENSMUST00000061047	Phlpp1	LastExon	24
3194	peak_3194	chr3	138902491	138902866	724.015	+	138902491	138902866	0	1	375	0	433	11135	5.52722	7.03731e-220	1.12158e-218	ENSMUST00000119993	Tspan5	UTR3	9
12116	peak_12116	chr11	6106515	6107290	723.933	-	6106515	6107290	0	1	775	0	1077	17249	5.26916	7.45558e-220	1.18722e-218	ENSMUST00000135631	Nudcd3	UTR3	14
8938	peak_8938	chr8	127610530	127611555	723.898	+	127610530	127611555	0	1	1025	0	644	13265	5.43111	7.6424e-220	1.21593e-218	ENSMUST00000160766	Pard3	LastExon	21
3698	peak_3698	chr4	32640280	32640855	723.841	+	32640280	32640855	0	1	575	0	636	12406	5.6477	7.95923e-220	1.26526e-218	ENSMUST00000029950	Casp8ap2	Exon	25
13290	peak_13290	chr12	91559440	91562922	723.63	-	91559440	91562922	0	2	411,14	0,3468	572	8265	5.20265	9.22194e-220	1.46474e-218	ENSMUST00000063314	Gtf2a1	UTR3	12
1765	peak_1765	chr2	148675411	148676011	723.432	+	148675411	148676011	0	1	600	0	446	12964	6.14659	1.05856e-219	1.67991e-218	ENSMUST00000047177	Nxt1	LastExon	19
8715	peak_8715	chr8	104142641	104144016	723.104	+	104142641	104144016	0	1	1375	0	760	19081	5.25431	1.33022e-219	2.10922e-218	ENSMUST00000034339	Cdh5	LastExon	34
17875	peak_17875	chr19	4611784	4613601	723.082	-	4611784	4613601	0	2	854446	0,1371	978	30492	4.97385	1.35152e-219	2.14116e-218	ENSMUST00000053597	Lrfn4	UTR3	24
11532	peak_11532	chr11	55499849	55500249	723.04	+	55499849	55500249	0	1	400	0	943	12475	5.08185	1.393e-219	2.20501e-218	ENSMUST00000018727	G3bp1	UTR3	12
4774	peak_4774	chr4	149235559	149236284	723.008	-	149235559	149236284	0	1	725	0	539	11131	5.67157	1.42451e-219	2.25298e-218	ENSMUST00000030806	Kif1b	UTR3	17
2650	peak_2650	chr2	165807725	165812744	722.869	-	165807725	165812744	0	2	204396	0,4623	1263	39594	5.38314	1.57011e-219	2.48114e-218	ENSMUST00000152682	Zmynd8	UTR3	16
3435	peak_3435	chr3	90499655	90499980	722.831	-	90499655	90499980	0	1	325	0	1317	10231	4.28744	1.61356e-219	2.54765e-218	ENSMUST00000107342	Chtop	UTR3	10
1046	peak_1046	chr1	162705066	162705766	722.762	-	162705066	162705766	0	1	700	0	2827	33476	4.84485	1.69367e-219	2.67187e-218	ENSMUST00000028016	Prrc2c	Exon	24
5163	peak_5163	chr5	105481924	105486189	722.578	+	105481924	105486189	0	2	4387	0,3878	188	6808	6.31289	1.92677e-219	3.03703e-218	ENSMUST00000112707	Lrrc8b	LastExon	14
14792	peak_14792	chr15	59654276	59655501	722.107	+	59654276	59655501	0	1	1225	0	235	6817	5.9572	2.67233e-219	4.20864e-218	ENSMUST00000067543	Trib1	LastExon	35
11138	peak_11138	chr10	78171209	78172084	722.066	-	78171209	78172084	0	1	875	0	424	10758	5.68029	2.75244e-219	4.33115e-218	ENSMUST00000042556	Pwp2	UTR3	25
7728	peak_7728	chr7	15971536	15972686	722.015	-	15971536	15972686	0	1	1150	0	736	24048	5.0953	2.85339e-219	4.4862e-218	ENSMUST00000094821	Bicra	UTR3	20
13721	peak_13721	chr13	21520021	21520896	721.878	-	21520021	21520896	0	1	875	0	595	13073	5.7228	3.13898e-219	4.93105e-218	ENSMUST00000224362	Zkscan8	LastExon	12
5583	peak_5583	chr5	25284265	25284990	721.643	-	25284265	25284990	0	1	725	0	801	12666	5.14707	3.69746e-219	5.80349e-218	ENSMUST00000045291	Kmt2c	Exon	18
16057	peak_16057	chr17	21586785	21587285	721.518	+	21586785	21587285	0	1	500	0	148	4634	6.31445	4.03717e-219	6.33136e-218	ENSMUST00000088787	Zfp948	LastExon	23
15354	peak_15354	chr15	98843177	98844254	721.445	-	98843177	98844254	0	3	49141660	0,174,417	1946	35004	4.49473	4.24901e-219	6.65798e-218	ENSMUST00000023741	Kmt2d	Exon	16
15371	peak_15371	chr15	99779019	99779469	721.434	-	99779019	99779469	0	1	450	0	203	5400	5.97543	4.28617e-219	6.71056e-218	ENSMUST00000073691	Lima1	UTR3	8
7842	peak_7842	chr7	30161273	30161673	721.242	-	30161273	30161673	0	1	400	0	968	19906	5.66894	4.8996e-219	7.66452e-218	ENSMUST00000062181	Zfp146	UTR3	15
1860	peak_1860	chr2	158495486	158496061	721.165	+	158495486	158496061	0	1	575	0	548	9212	5.43018	5.1719e-219	8.08369e-218	ENSMUST00000141497	Ralgapb	LastExon	15
6840	peak_6840	chr6	116624965	116625340	721.146	-	116624965	116625340	0	1	375	0	496	8639	5.34685	5.24445e-219	8.19022e-218	ENSMUST00000057540	Zfp422	UTR3	8
15639	peak_15639	chr16	64855560	64856085	721.131	+	64855560	64856085	0	1	525	0	1063	13318	4.9894	5.30618e-219	8.27968e-218	ENSMUST00000136532	Cggbp1	UTR5	11
4852	peak_4852	chr5	4046664	4050577	720.916	+	4046664	4050577	0	2	277423	0,3490	2519	29013	4.7223	6.16361e-219	9.60955e-218	ENSMUST00000044492	Akap9	Exon	19
18440	peak_18440	chrX	53642487	53642987	720.83	-	53642487	53642987	0	1	500	0	139	6527	6.29274	6.54684e-219	1.01985e-217	ENSMUST00000088779	Rtl8a	UTR3	14
621	peak_621	chr1	36335779	36336229	720.483	-	36335779	36336229	0	1	450	0	481	7802	5.31059	8.33237e-219	1.29691e-217	ENSMUST00000010597	Kansl3	UTR3	12
12175	peak_12175	chr11	30136900	30137475	720.254	-	30136900	30137475	0	1	575	0	2374	24543	4.20064	9.77268e-219	1.51982e-217	ENSMUST00000124231	Sptbn1	Exon	17
14272	peak_14272	chr14	60756289	60762654	720.236	+	60756289	60762654	0	3	295,76,1779	0,3293,4586	2079	44157	5.31713	9.90537e-219	1.53917e-217	ENSMUST00000162939	Spata13	UTR5	47
12458	peak_12458	chr11	86769845	86771163	719.871	-	86769845	86771163	0	2	416134	0,1184	579	7107	4.91013	1.27716e-218	1.98289e-217	ENSMUST00000018569	Dhx40	UTR3	12
18052	peak_18052	chr19	47266448	47268748	719.516	-	47266448	47268748	0	1	2300	0	2280	41948	4.57337	1.63465e-218	2.53582e-217	ENSMUST00000111800	Sh3pxd2a	UTR3	41
321	peak_321	chr1	127803266	127803891	718.808	+	127803266	127803891	0	1	625	0	571	16078	6.14683	2.67189e-218	4.14142e-217	ENSMUST00000153359	Ccnt2	UTR5	13
10597	peak_10597	chr10	43511468	43512343	718.766	+	43511468	43512343	0	1	875	0	490	16515	5.4522	2.75384e-218	4.2649e-217	ENSMUST00000167488	Bend3	LastExon	16
10261	peak_10261	chr9	70475843	70476518	718.679	-	70475843	70476518	0	1	675	0	1443	18957	4.82186	2.92737e-218	4.52989e-217	ENSMUST00000213694	Rnf111	UTR3	14
9954	peak_9954	chr9	13244864	13245739	718.318	-	13244864	13245739	0	1	875	0	353	6800	5.61849	3.76288e-218	5.81794e-217	ENSMUST00000110582	Jrkl	LastExon	23
11763	peak_11763	chr11	79578342	79579017	717.798	+	79578342	79579017	0	1	675	0	823	14494	5.42186	5.39917e-218	8.34096e-217	ENSMUST00000137997	Nf1	LastExon	15
15358	peak_15358	chr15	98849393	98850893	717.656	-	98849393	98850893	0	1	1500	0	2404	51743	4.71714	5.96483e-218	9.20719e-217	ENSMUST00000023741	Kmt2d	Exon	28
14576	peak_14576	chr14	57733917	57734342	717.612	-	57733917	57734342	0	1	425	0	85	5402	7.28308	6.15465e-218	9.49233e-217	ENSMUST00000077981	Lats2	Exon	11
14803	peak_14803	chr15	66641860	66642760	717.212	+	66641860	66642760	0	1	900	0	479	8087	5.29595	8.12728e-218	1.25243e-216	ENSMUST00000229576	Phf20l1	UTR3	18
10519	peak_10519	chr10	11290061	11295555	717.065	+	11290061	11295555	0	2	1511339	0,5155	1174	18345	5.31557	9.00472e-218	1.3865e-216	ENSMUST00000070300	Fbxo30	Exon	36
363	peak_363	chr1	134631142	134631742	717.055	+	134631142	134631742	0	1	600	0	613	7920	4.9724	9.07292e-218	1.39585e-216	ENSMUST00000112198	Kdm5b	UTR3	14
18580	peak_18580	chrX	150645428	150646625	716.572	-	150645428	150646625	0	2	93932	0,265	466	13025	5.6559	1.26921e-217	1.95105e-216	ENSMUST00000112709	Tro	UTR3	31
16502	peak_16502	chr17	24891085	24892535	716.346	-	24891085	24892535	0	1	1450	0	651	10205	4.63823	1.48629e-217	2.28286e-216	ENSMUST00000119848	Eme2	UTR3	29
9887	peak_9887	chr9	118555618	118556218	716.239	+	118555618	118556218	0	1	600	0	1122	20437	5.15538	1.60164e-217	2.458e-216	ENSMUST00000212097	Golga4	LastExon	15
11846	peak_11846	chr11	94125601	94125801	716.233	+	94125601	94125801	0	1	200	0	449	8215	4.9616	1.60936e-217	2.46782e-216	ENSMUST00000153076	Spag9	UTR3	7
18589	peak_18589	chrX	152337451	152339085	716.15	-	152337451	152339085	0	2	114361	0,1273	957	17006	5.43546	1.70653e-217	2.61467e-216	ENSMUST00000138918	Tspyl2	UTR3	17
17357	peak_17357	chr18	40205889	40206264	715.996	-	40205889	40206264	0	1	375	0	127	5807	6.77891	1.8999e-217	2.90855e-216	ENSMUST00000025364	Yipf5	UTR3	12
11739	peak_11739	chr11	77691915	77692540	715.885	+	77691915	77692540	0	1	625	0	1093	15949	5.22449	2.05356e-217	3.14121e-216	ENSMUST00000181023	Nufip2	Exon	22
14564	peak_14564	chr14	56549552	56552472	715.561	-	56549552	56552472	0	2	25550	0,2370	494	8369	5.42987	2.57316e-217	3.93277e-216	ENSMUST00000229861	Cenpj	Exon	19
16803	peak_16803	chr17	78932256	78935414	715.319	-	78932256	78935414	0	2	85840	0,2318	531	7784	5.2231	3.04523e-217	4.65047e-216	ENSMUST00000233484	Cebpz	Exon	22
4220	peak_4220	chr4	155618616	155619466	715.094	+	155618616	155619466	0	1	850	0	544	10255	5.40696	3.5613e-217	5.43412e-216	ENSMUST00000151425	Slc35e2	UTR5	18
1754	peak_1754	chr2	144371729	144375457	714.939	+	144371729	144375457	0	3	64,665,71	0,1461,3657	764	9698	4.68876	3.96984e-217	6.05254e-216	ENSMUST00000028911	Kat14	UTR5	12
16332	peak_16332	chr17	56259142	56260017	714.788	+	56259142	56260017	0	1	875	0	448	14776	5.92691	4.41089e-217	6.71949e-216	ENSMUST00000060253	Fem1a	UTR3	25
13238	peak_13238	chr12	81721649	81722399	714.683	-	81721649	81722399	0	1	750	0	295	10130	5.63328	4.74775e-217	7.22674e-216	ENSMUST00000035987	Map3k9	UTR3	12
3432	peak_3432	chr3	89940705	89941280	714.643	-	89940705	89941280	0	1	575	0	325	9055	5.54746	4.88466e-217	7.42907e-216	ENSMUST00000168276	Atp8b2	UTR3	14
6223	peak_6223	chr6	48415691	48416641	714.561	+	48415691	48416641	0	1	950	0	405	13642	5.52557	5.17704e-217	7.86733e-216	ENSMUST00000204554	Krba1	UTR5	26
1033	peak_1033	chr1	161029705	161032593	714.253	-	161029705	161032593	0	2	36789	0,2099	451	8220	5.3896	6.41213e-217	9.7363e-216	ENSMUST00000171748	Zbtb37	Exon	18
12219	peak_12219	chr11	50872844	50873519	714.217	-	50872844	50873519	0	1	675	0	243	6249	6.03505	6.58132e-217	9.98506e-216	ENSMUST00000163301	Zfp454	UTR3	16
9809	peak_9809	chr9	108045515	108046365	714.216	+	108045515	108046365	0	1	850	0	688	16395	5.29782	6.59179e-217	9.99282e-216	ENSMUST00000167159	Ip6k1	UTR5	19
2765	peak_2765	chr3	5399034	5399534	714.188	+	5399034	5399534	0	1	500	0	255	6413	5.87111	6.72526e-217	1.01869e-215	ENSMUST00000176383	Zfhx4	Exon	10
1672	peak_1672	chr2	121302578	121306478	713.512	+	121302578	121306478	0	1	3900	0	2422	34274	4.3828	1.07488e-216	1.62682e-215	ENSMUST00000110639	Map1a	Exon	106
16275	peak_16275	chr17	46396759	46397284	713.493	+	46396759	46397284	0	1	525	0	628	9891	5.12908	1.09048e-216	1.64909e-215	ENSMUST00000138127	Zfp318	Exon	14
12774	peak_12774	chr12	16984662	16985087	713.377	+	16984662	16985087	0	1	425	0	370	6323	5.43503	1.18273e-216	1.78714e-215	ENSMUST00000020904	Rock2	UTR3	9
5157	peak_5157	chr5	104521902	104522377	713.258	+	104521902	104522377	0	1	475	0	479	7634	5.28384	1.28518e-216	1.94037e-215	ENSMUST00000096452	BC005561	LastExon	13
4469	peak_4469	chr4	108259996	108266448	713.258	-	108259996	108266448	0	2	94631	0,5821	781	10205	4.97648	1.28639e-216	1.94063e-215	ENSMUST00000043616	Zyg11b	Exon	21
3023	peak_3023	chr3	94881333	94882158	713.046	+	94881333	94882158	0	1	825	0	464	7651	5.39171	1.4916e-216	2.24838e-215	ENSMUST00000107269	Pogz	UTR3	17
17928	peak_17928	chr19	7227142	7227642	713.032	-	7227142	7227642	0	1	500	0	571	13316	5.78851	1.50649e-216	2.26899e-215	ENSMUST00000236769	Naa40	UTR3	12
6819	peak_6819	chr6	113747793	113748543	712.74	-	113747793	113748543	0	1	750	0	272	10689	6.59356	1.84635e-216	2.77862e-215	ENSMUST00000205052	Atp2b2	UTR3	19
13194	peak_13194	chr12	74897491	74898141	711.963	-	74897491	74898141	0	1	650	0	133	7941	7.24644	3.16661e-216	4.76167e-215	ENSMUST00000042299	Kcnh5	UTR3	21
1634	peak_1634	chr2	119916883	119917383	711.786	+	119916883	119917383	0	1	500	0	421	8377	5.58898	3.58265e-216	5.38293e-215	ENSMUST00000129405	Mga	UTR5	15
11677	peak_11677	chr11	72767589	72768289	711.631	+	72767589	72768289	0	1	700	0	342	9221	5.83862	3.99185e-216	5.99293e-215	ENSMUST00000127610	Ankfy1	UTR3	15
736	peak_736	chr1	72859331	72860581	711.496	-	72859331	72860581	0	1	1250	0	1359	44121	6.05066	4.38629e-216	6.5798e-215	ENSMUST00000027377	Igfbp5	UTR3	35
10369	peak_10369	chr9	104046948	104047623	710.117	-	104046948	104047623	0	1	675	0	514	7637	5.2531	1.14217e-215	1.71197e-214	ENSMUST00000035166	Uba5	UTR3	18
9052	peak_9052	chr8	47186372	47193109	710.091	-	47186372	47193109	0	3	200,54,1271	0,5260,5466	3851	48252	4.58162	1.16387e-215	1.74309e-214	ENSMUST00000209337	Stox2	UTR3	40
7254	peak_7254	chr7	44250683	44251958	710.051	+	44250683	44251958	0	1	1275	0	1683	32598	4.88019	1.19748e-215	1.79199e-214	ENSMUST00000186606	2410002F23Rik	UTR5	22
12449	peak_12449	chr11	84987301	84988698	710.038	-	84987301	84988698	0	2	60365	0,1032	361	4820	5.01983	1.20928e-215	1.8082e-214	ENSMUST00000000821	Usp32	UTR3	14
4271	peak_4271	chr4	26327505	26328055	709.813	-	26327505	26328055	0	1	550	0	129	6425	6.8804	1.41423e-215	2.11295e-214	ENSMUST00000041374	Manea	UTR3	13
12163	peak_12163	chr11	23651042	23655722	709.522	-	23651042	23655722	0	2	13287	0,4393	193	5755	6.25155	1.73153e-215	2.58494e-214	ENSMUST00000020523	Pex13	Exon	8
12130	peak_12130	chr11	8433201	8434451	709.262	-	8433201	8434451	0	1	1250	0	625	13624	5.39243	2.07554e-215	3.09603e-214	ENSMUST00000020695	Tns3	UTR3	26
635	peak_635	chr1	38797318	38797918	708.491	-	38797318	38797918	0	1	600	0	153	5528	6.49329	3.54449e-215	5.28299e-214	ENSMUST00000039612	Lonrf2	UTR3	17
18463	peak_18463	chrX	73949351	73950501	708.094	-	73949351	73950501	0	1	1150	0	3284	61862	4.68916	4.67248e-215	6.95867e-214	ENSMUST00000114372	Hcfc1	Exon	29
8913	peak_8913	chr8	124028076	124028801	708.058	+	124028076	124028801	0	1	725	0	237	6910	5.98264	4.79313e-215	7.13265e-214	ENSMUST00000034457	Urb2	Exon	14
2954	peak_2954	chr3	88711734	88712109	707.845	+	88711734	88712109	0	1	375	0	422	5562	5.0753	5.56095e-215	8.26864e-214	ENSMUST00000198078	Khdc4	UTR3	11
3195	peak_3195	chr3	138902991	138903241	707.71	+	138902991	138903241	0	1	250	0	194	5026	6.04378	6.11009e-215	9.07792e-214	ENSMUST00000119993	Tspan5	UTR3	5
13355	peak_13355	chr12	107915027	107917202	707.665	-	107915027	107917202	0	1	2175	0	7170	246865	5.23935	6.30947e-215	9.36667e-214	ENSMUST00000109891	Bcl11b	UTR3	28
10266	peak_10266	chr9	71483166	71484745	707.655	-	71483166	71484745	0	2	639,11	0,1568	2969	32101	4.76184	6.35655e-215	9.42905e-214	ENSMUST00000169804	Polr2m	UTR3	22
14299	peak_14299	chr14	63142530	63143005	707.593	+	63142530	63143005	0	1	475	0	855	12016	4.97089	6.64386e-215	9.84739e-214	ENSMUST00000006235	Ctsb	UTR3	7
17257	peak_17257	chr18	13688387	13688887	707.512	-	13688387	13688887	0	1	500	0	263	5861	5.67329	7.03263e-215	1.04153e-213	ENSMUST00000234410	Zfp521	UTR3	20
12717	peak_12717	chr11	120104684	120105884	707.233	-	120104684	120105884	0	1	1200	0	1349	23073	4.60523	8.54129e-215	1.26396e-213	ENSMUST00000179094	Slc38a10	UTR3	27
5342	peak_5342	chr5	125454697	125455222	706.701	+	125454697	125455222	0	1	525	0	1295	14634	4.72128	1.23547e-214	1.82682e-213	ENSMUST00000049040	Bri3bp	LastExon	11
4353	peak_4353	chr4	48468280	48468880	706.286	-	48468280	48468880	0	1	600	0	336	6192	5.5632	1.64952e-214	2.43713e-213	ENSMUST00000164866	Tex10	Exon	14
9104	peak_9104	chr8	69909368	69909943	706.274	-	69909368	69909943	0	1	575	0	638	16853	5.57282	1.66394e-214	2.45649e-213	ENSMUST00000212478	Gatad2a	UTR3	11
899	peak_899	chr1	132360124	132360624	706.038	-	132360124	132360624	0	1	500	0	346	10725	5.33165	1.96189e-214	2.89406e-213	ENSMUST00000138717	Tmcc2	UTR3	11
16635	peak_16635	chr17	34997110	34999385	706.03	-	34997110	34999385	0	1	2275	0	1584	41978	5.96792	1.97407e-214	2.90972e-213	NA	NA	NA	63
17272	peak_17272	chr18	21128500	21129800	705.965	-	21128500	21129800	0	1	1300	0	331	6827	5.65991	2.06644e-214	3.04347e-213	ENSMUST00000234115	Garem1	UTR3	36
17113	peak_17113	chr18	50090612	50091137	705.781	+	50090612	50091137	0	1	525	0	148	6046	6.6998	2.34936e-214	3.45742e-213	ENSMUST00000148159	Tnfaip8	LastExon	10
4615	peak_4615	chr4	129647579	129648029	705.478	-	129647579	129648029	0	1	450	0	308	7739	5.44413	2.90114e-214	4.26607e-213	ENSMUST00000003828	Kpna6	UTR3	9
13485	peak_13485	chr13	42155537	42157012	705.336	+	42155537	42157012	0	1	1475	0	1102	13970	4.69236	3.20316e-214	4.70647e-213	ENSMUST00000060148	Hivep1	Exon	37
7402	peak_7402	chr7	83897776	83899201	705.214	+	83897776	83899201	0	1	1425	0	1225	16991	5.0526	3.48939e-214	5.12299e-213	ENSMUST00000094215	Mesd	LastExon	31
8036	peak_8036	chr7	84110055	84110630	705.131	-	84110055	84110630	0	1	575	0	550	7368	5.03057	3.69759e-214	5.4244e-213	ENSMUST00000117085	Abhd17c	UTR3	17
6568	peak_6568	chr6	28241580	28243724	705.051	-	28241580	28243724	0	2	77748	0,1396	383	9799	5.95857	3.91109e-214	5.73309e-213	ENSMUST00000115321	Zfp800	Exon	31
8947	peak_8947	chr8	4209542	4210642	704.975	-	4209542	4210642	0	1	1100	0	923	12676	4.79979	4.12788e-214	6.04611e-213	ENSMUST00000168386	Prr36	UTR3	24
17126	peak_17126	chr18	57293924	57294574	704.934	+	57293924	57294574	0	1	650	0	477	9922	5.71754	4.25024e-214	6.22045e-213	ENSMUST00000075770	Megf10	LastExon	18
5713	peak_5713	chr5	73020546	73021146	704.76	-	73020546	73021146	0	1	600	0	165	6166	6.5749	4.79896e-214	7.01801e-213	ENSMUST00000146953	Fryl	UTR3	23
18081	peak_18081	chr19	59301008	59301608	704.623	-	59301008	59301608	0	1	600	0	599	11590	5.28972	5.2806e-214	7.7163e-213	ENSMUST00000099274	Pdzd8	LastExon	19
12051	peak_12051	chr11	120275075	120279161	704.311	+	120275075	120279161	0	3	127816107	0,982,3979	1316	27133	4.46075	6.56034e-214	9.57881e-213	ENSMUST00000118987	Bahcc1	Exon	35
10584	peak_10584	chr10	41451528	41455112	704.137	+	41451528	41455112	0	2	540,85	0,3499	267	11162	6.35969	7.41406e-214	1.08084e-212	ENSMUST00000216656	Zbtb24	LastExon	15
5494	peak_5494	chr5	144858793	144859493	704.137	+	144858793	144859493	0	1	700	0	795	12580	4.59119	7.41042e-214	1.08084e-212	ENSMUST00000138589	Trrap	UTR5	14
4634	peak_4634	chr4	132459155	132459980	704.115	-	132459155	132459980	0	1	825	0	202	9075	6.70862	7.53369e-214	1.09742e-212	ENSMUST00000102567	Med18	UTR3	26
13340	peak_13340	chr12	103418175	103419419	704.013	-	103418175	103419419	0	2	42458	0,786	659	12424	5.31905	8.08893e-214	1.17738e-212	ENSMUST00000221211	Ddx24	Exon	13
1870	peak_1870	chr2	163615712	163616437	703.815	+	163615712	163616437	0	1	725	0	315	6415	5.65113	9.28971e-214	1.3511e-212	ENSMUST00000109405	Ttpal	UTR3	20
15157	peak_15157	chr15	76175448	76177923	703.717	-	76175448	76177923	0	1	2475	0	557	14313	4.78271	9.94644e-214	1.44549e-212	ENSMUST00000165210	Plec	LastExon	51
306	peak_306	chr1	106541942	106558046	703.687	+	106541942	106558046	0	3	497,61,67	0,668,16037	210	7637	6.01808	1.01653e-213	1.47614e-212	ENSMUST00000112751	Bcl2	UTR3	10
12384	peak_12384	chr11	76418633	76419749	703.599	-	76418633	76419749	0	2	560,15	0,1101	671	18097	5.37637	1.08156e-213	1.56936e-212	ENSMUST00000065028	Abr	UTR3	11
17155	peak_17155	chr18	62950088	62953121	703.577	+	62950088	62953121	0	2	1081292	0,1741	1983	42364	5.41498	1.09845e-213	1.59262e-212	ENSMUST00000236135	Apcdd1	LastExon	29
12499	peak_12499	chr11	96818688	96820388	703.563	-	96818688	96820388	0	1	1700	0	2032	28822	4.53565	1.11004e-213	1.60817e-212	ENSMUST00000107657	Nfe2l1	UTR3	33
8943	peak_8943	chr8	3155271	3155821	703.532	-	3155271	3155821	0	1	550	0	370	5936	5.34855	1.13561e-213	1.64395e-212	ENSMUST00000091291	Insr	UTR3	14
3657	peak_3657	chr4	11583927	11584227	702.754	+	11583927	11584227	0	1	300	0	151	5411	6.51422	1.94785e-213	2.81758e-212	ENSMUST00000095145	Rad54b	UTR3	3
9638	peak_9638	chr9	59871466	59875204	702.631	+	59871466	59875204	0	3	565,82,3	0,3135,3735	609	8603	5.16927	2.12267e-213	3.06807e-212	ENSMUST00000128341	Myo9a	Exon	15
13330	peak_13330	chr12	102742129	102743329	702.601	-	102742129	102743329	0	1	1200	0	998	11813	4.81884	2.16905e-213	3.13267e-212	ENSMUST00000174651	Gm20604	UTR3	24
8179	peak_8179	chr7	121649095	121649570	702.556	-	121649095	121649570	0	1	475	0	235	8005	6.11173	2.2395e-213	3.23193e-212	ENSMUST00000046929	Usp31	LastExon	14
16591	peak_16591	chr17	32818804	32819979	702.214	-	32818804	32819979	0	1	1175	0	531	10770	5.67904	2.84239e-213	4.09881e-212	ENSMUST00000179695	Zfp799	UTR3	31
8200	peak_8200	chr7	126101714	126102114	702.098	-	126101714	126102114	0	1	400	0	349	7809	5.63643	3.08221e-213	4.4412e-212	ENSMUST00000171861	Xpo6	UTR3	9
10351	peak_10351	chr9	100495242	100497928	701.768	-	100495242	100497928	0	2	429671	0,2015	597	14790	5.95527	3.87786e-213	5.58334e-212	ENSMUST00000186591	Nck1	LastExon	28
8792	peak_8792	chr8	109940322	109941122	701.672	+	109940322	109941122	0	1	800	0	287	10144	5.84637	4.14608e-213	5.96491e-212	ENSMUST00000034175	Phlpp2	LastExon	22
18200	peak_18200	chrX	73355910	73356735	701.582	+	73355910	73356735	0	1	825	0	506	10830	5.65487	4.4168e-213	6.3495e-212	ENSMUST00000033731	Zfp275	UTR3	20
3239	peak_3239	chr3	9693078	9699638	701.369	-	9693078	9699638	0	3	1051,60,414	0,3040,6146	671	18282	5.52395	5.12424e-213	7.36081e-212	ENSMUST00000159825	Pag1	UTR3	41
11321	peak_11321	chr10	119210803	119211803	700.869	-	119210803	119211803	0	1	1000	0	1554	19682	4.91161	7.25172e-213	1.04088e-211	ENSMUST00000020315	Cand1	Exon	18
4244	peak_4244	chr4	3902145	3902895	700.587	-	3902145	3902895	0	1	750	0	209	9381	6.84101	8.82499e-213	1.26573e-211	ENSMUST00000003369	Plag1	UTR3	21
7263	peak_7263	chr7	44816362	44830808	700.553	+	44816362	44830808	0	3	1211322322	0,2074,12124	2117	64869	5.54363	9.04059e-213	1.29566e-211	ENSMUST00000207103	Nup62	UTR5	43
531	peak_531	chr1	187225644	187232785	700.359	+	187225644	187232785	0	4	575,62,62,76	0,3954,5139,7065	1072	18646	5.18734	1.03531e-212	1.48262e-211	ENSMUST00000161260	Gpatch2	UTR5	24
5981	peak_5981	chr5	135249087	135250087	700.249	-	135249087	135250087	0	1	1000	0	332	12162	5.66766	1.11782e-212	1.59955e-211	ENSMUST00000062572	Fzd9	UTR3	26
14118	peak_14118	chr14	25665095	25665845	700.203	+	25665095	25665845	0	1	750	0	2125	21765	4.12657	1.15534e-212	1.65197e-211	ENSMUST00000162645	Zmiz1	UTR3	11
3680	peak_3680	chr4	24901749	24902074	700.192	+	24901749	24902074	0	1	325	0	183	5337	6.17261	1.16473e-212	1.66411e-211	ENSMUST00000146721	Ndufaf4	UTR5	9
8047	peak_8047	chr7	92653169	92657802	700.08	-	92653169	92657802	0	2	80495	0,4138	286	5856	5.71555	1.26001e-212	1.79887e-211	ENSMUST00000151177	Pcf11	Exon	13
1960	peak_1960	chr2	180981109	180982509	700.067	+	180981109	180982509	0	1	1400	0	631	13570	5.07427	1.27191e-212	1.81447e-211	ENSMUST00000136590	Arfgap1	UTR5	37
318	peak_318	chr1	127482568	127483068	700.058	+	127482568	127483068	0	1	500	0	261	6417	5.73588	1.28097e-212	1.82599e-211	ENSMUST00000171405	Mgat5	LastExon	13
7729	peak_7729	chr7	15987762	15989387	699.655	-	15987762	15989387	0	1	1625	0	1155	28257	4.56328	1.69479e-212	2.41404e-211	ENSMUST00000094821	Bicra	Exon	31
6979	peak_6979	chr6	148181128	148181728	699.452	-	148181128	148181728	0	1	600	0	507	9380	5.50972	1.95303e-212	2.77975e-211	ENSMUST00000204832	Ergic2	UTR3	21
18253	peak_18253	chrX	101679323	101682706	699.229	+	101679323	101682706	0	2	24551	0,2832	1834	14914	4.37615	2.28052e-212	3.24338e-211	ENSMUST00000147635	Ogt	UTR5	13
6136	peak_6136	chr6	15437895	15438270	699.048	+	15437895	15438270	0	1	375	0	90	4765	7.01341	2.58811e-212	3.67804e-211	ENSMUST00000115475	Foxp2	UTR3	15
3466	peak_3466	chr3	97209575	97210700	698.801	-	97209575	97210700	0	1	1125	0	1947	26312	4.19977	3.07295e-212	4.36373e-211	ENSMUST00000166341	Bcl9	Exon	23
2620	peak_2620	chr2	160961980	160965570	698.507	-	160961980	160965570	0	3	34,39,402	0,2777,3188	911	11731	4.88496	3.77037e-212	5.35001e-211	ENSMUST00000039782	Chd6	Exon	14
5480	peak_5480	chr5	143901881	143902356	697.936	+	143901881	143902356	0	1	475	0	438	7785	5.3256	5.60453e-212	7.94658e-211	ENSMUST00000100487	Eif2ak1	LastExon	12
2647	peak_2647	chr2	165490309	165491759	697.852	-	165490309	165491759	0	1	1450	0	592	10399	5.13731	5.94843e-212	8.42777e-211	ENSMUST00000039007	Trp53rka	UTR3	31
485	peak_485	chr1	177447158	177448833	697.793	+	177447158	177448833	0	1	1675	0	12787	432109	6.19903	6.20164e-212	8.77984e-211	ENSMUST00000077225	Zbtb18	LastExon	39
16196	peak_16196	chr17	33917072	33919147	697.775	+	33917072	33919147	0	1	2075	0	1289	26958	4.7352	6.28318e-212	8.88852e-211	ENSMUST00000053429	Zbtb22	LastExon	35
6439	peak_6439	chr6	120887284	120887709	697.765	+	120887284	120887709	0	1	425	0	655	14203	5.37128	6.33129e-212	8.94979e-211	ENSMUST00000009256	Bcl2l13	LastExon	10
7331	peak_7331	chr7	66713920	66715045	697.531	+	66713920	66715045	0	1	1125	0	218	5130	5.81014	7.45111e-212	1.05248e-210	ENSMUST00000065323	Lins1	UTR3	25
2415	peak_2415	chr2	122684732	122685257	697.518	-	122684732	122685257	0	1	525	0	115	4463	6.58641	7.52425e-212	1.062e-210	ENSMUST00000099457	Slc30a4	UTR3	17
10513	peak_10513	chr10	7702101	7710612	697.153	+	7702101	7710612	0	3	1019583148	0,3358,8363	2144	22629	4.69137	9.69791e-212	1.36776e-210	ENSMUST00000040043	Lats1	Exon	39
8886	peak_8886	chr8	122383428	122387731	697.025	+	122383428	122387731	0	3	576,85,39	0,3433,4264	2221	42945	5.02904	1.06032e-211	1.49431e-210	ENSMUST00000177386	Zc3h18	UTR5	18
4448	peak_4448	chr4	94965167	94965517	696.981	-	94965167	94965517	0	1	350	0	414	6365	5.26166	1.09431e-211	1.54105e-210	ENSMUST00000149954	Mysm1	UTR3	9
13169	peak_13169	chr12	69584961	69585586	696.758	-	69584961	69585586	0	1	625	0	167	5813	6.25952	1.27836e-211	1.79887e-210	ENSMUST00000182396	Sos2	UTR3	13
11911	peak_11911	chr11	101432172	101434475	696.665	+	101432172	101434475	0	2	261024	0,1279	363	7903	5.05291	1.36433e-211	1.9184e-210	ENSMUST00000040561	Rundc1	LastExon	25
8917	peak_8917	chr8	124343438	124343913	696.564	+	124343438	124343913	0	1	475	0	605	13509	5.1751	1.46448e-211	2.05767e-210	ENSMUST00000034458	Galnt2	LastExon	8
217	peak_217	chr1	78666145	78667095	696.535	+	78666145	78667095	0	1	950	0	540	10087	5.56269	1.49472e-211	2.09857e-210	ENSMUST00000151622	Utp14b	LastExon	20
174	peak_174	chr1	65246377	65250219	696.513	+	65246377	65250219	0	2	841,34	0,3808	486	8266	5.39912	1.51894e-211	2.13098e-210	ENSMUST00000190058	Pikfyve	UTR3	24
6607	peak_6607	chr6	38191723	38196317	695.955	-	38191723	38196317	0	2	411934	0,2660	1538	18615	4.61058	2.2392e-211	3.13909e-210	ENSMUST00000169256	D630045J12Rik	Exon	39
1621	peak_1621	chr2	119297142	119298342	695.794	+	119297142	119298342	0	1	1200	0	385	11380	5.44143	2.50399e-211	3.50766e-210	ENSMUST00000151500	Vps18	UTR5	22
12153	peak_12153	chr11	22095398	22096148	695.741	-	22095398	22096148	0	1	750	0	441	7741	5.46092	2.60026e-211	3.63978e-210	ENSMUST00000109563	Ehbp1	Exon	34
9254	peak_9254	chr8	105716528	105717453	695.691	-	105716528	105717453	0	1	925	0	498	10664	4.89326	2.69319e-211	3.76703e-210	ENSMUST00000013294	Gfod2	UTR3	20
5554	peak_5554	chr5	8397172	8397972	695.651	-	8397172	8397972	0	1	800	0	1067	32009	6.26489	2.77248e-211	3.87502e-210	ENSMUST00000168500	Dbf4	UTR3	23
4442	peak_4442	chr4	87840720	87841220	695.185	-	87840720	87841220	0	1	500	0	1211	13828	4.85791	3.83174e-211	5.35151e-210	ENSMUST00000141526	Mllt3	UTR3	18
1819	peak_1819	chr2	154531597	154535981	694.77	+	154531597	154535981	0	2	21098	0,3286	778	10355	4.9454	5.11344e-211	7.13622e-210	ENSMUST00000137526	Cbfa2t2	LastExon	21
6311	peak_6311	chr6	83976375	83977375	694.753	+	83976375	83977375	0	1	1000	0	2131	19167	4.48092	5.17626e-211	7.21849e-210	ENSMUST00000032088	Zfp638	Exon	26
14295	peak_14295	chr14	62588431	62607030	694.625	+	62588431	62607030	0	2	921158	0,17441	435	8536	5.41032	5.65978e-211	7.88687e-210	ENSMUST00000039064	Fam124a	LastExon	33
14393	peak_14393	chr14	103703848	103704273	694.527	+	103703848	103704273	0	1	425	0	484	8371	5.44706	6.0632e-211	8.44272e-210	ENSMUST00000159456	Slain1	LastExon	8
6836	peak_6836	chr6	116021367	116021892	694.367	-	116021367	116021892	0	1	525	0	157	4478	6.12235	6.77904e-211	9.43243e-210	ENSMUST00000173110	Tmcc1	UTR3	16
8616	peak_8616	chr8	75000747	75016309	694.302	+	75000747	75016309	0	2	837,88	0,15474	1251	15287	4.57896	7.0981e-211	9.869e-210	ENSMUST00000145919	Hmgxb4	UTR3	19
6590	peak_6590	chr6	32516784	32517659	694.175	-	32516784	32517659	0	1	875	0	1143	16730	4.9395	7.75672e-211	1.07767e-209	ENSMUST00000115096	Plxna4	Exon	22
7385	peak_7385	chr7	81024632	81029471	694.057	+	81024632	81029471	0	2	877,23	0,4816	590	11707	4.9208	8.42342e-211	1.16942e-209	ENSMUST00000107353	Zfp592	Exon	20
1455	peak_1455	chr2	69795560	69796185	693.997	+	69795560	69796185	0	1	625	0	234	4928	5.69451	8.78645e-211	1.21891e-209	ENSMUST00000180290	Phospho2	LastExon	11
6309	peak_6309	chr6	83928740	83929615	693.693	+	83928740	83929615	0	1	875	0	1567	17839	4.86685	1.0859e-210	1.50531e-209	ENSMUST00000032088	Zfp638	UTR5	17
11437	peak_11437	chr11	23363916	23367417	693.481	+	23363916	23367417	0	2	596,79	0,3422	3341	27893	4.37574	1.25906e-210	1.74405e-209	ENSMUST00000137823	Usp34	Exon	13
1487	peak_1487	chr2	79327095	79327745	693.171	+	79327095	79327745	0	1	650	0	83	4149	6.99608	1.56134e-210	2.16117e-209	ENSMUST00000099972	Itga4	UTR3	16
7589	peak_7589	chr7	127882020	127883095	693.17	+	127882020	127883095	0	1	1075	0	1319	20077	4.51185	1.56326e-210	2.16222e-209	ENSMUST00000206340	Zfp646	LastExon	27
6740	peak_6740	chr6	86524823	86525323	693.073	-	86524823	86525323	0	1	500	0	3340	50897	4.63146	1.67429e-210	2.31407e-209	ENSMUST00000053015	Pcbp1	UTR3	9
8447	peak_8447	chr8	27036490	27037015	692.961	+	27036490	27037015	0	1	525	0	431	8107	5.42969	1.81064e-210	2.50068e-209	ENSMUST00000033873	Erlin2	LastExon	11
13872	peak_13872	chr13	67069399	67069974	692.857	-	67069399	67069974	0	1	575	0	77	5185	7.03922	1.94701e-210	2.68702e-209	ENSMUST00000109743	Zfp708	UTR3	20
16422	peak_16422	chr17	6955489	6956814	692.608	-	6955489	6956814	0	1	1325	0	342	7775	5.76528	2.3156e-210	3.19334e-209	ENSMUST00000063683	Tagap1	UTR3	40
16276	peak_16276	chr17	46398744	46399944	692.586	+	46398744	46399944	0	1	1200	0	730	12098	5.28891	2.35356e-210	3.24328e-209	ENSMUST00000138127	Zfp318	Exon	27
13819	peak_13819	chr13	54739170	54742065	691.865	-	54739170	54742065	0	2	1443,57	0,2838	1498	24027	4.85444	3.88207e-210	5.34567e-209	ENSMUST00000099506	Gprin1	LastExon	43
13385	peak_13385	chr12	118261939	118299721	691.823	-	118261939	118299721	0	2	161084	0,36698	749	9465	4.88771	3.9999e-210	5.50385e-209	ENSMUST00000222314	Sp4	Exon	29
5800	peak_5800	chr5	110740234	110756039	691.549	-	110740234	110756039	0	4	55,91,111,643	0,1735,13569,15162	1783	30308	4.94806	4.83979e-210	6.65463e-209	ENSMUST00000112433	Ep400	Exon	16
12150	peak_12150	chr11	20825900	20826500	691.138	-	20825900	20826500	0	1	600	0	196	5145	5.98316	6.43933e-210	8.84743e-209	ENSMUST00000047028	Lgalsl	UTR3	20
4883	peak_4883	chr5	17727353	17727828	690.988	+	17727353	17727828	0	1	475	0	353	9239	6.00515	7.14763e-210	9.81337e-209	ENSMUST00000115271	Sema3c	UTR5	16
11847	peak_11847	chr11	94211603	94214582	690.739	+	94211603	94214582	0	2	1281097	0,1882	1215	18900	4.72585	8.50041e-210	1.16621e-208	ENSMUST00000041589	Tob1	UTR5	17
13552	peak_13552	chr13	55623179	55625183	690.263	+	55623179	55625183	0	2	77473	0,1531	703	14628	5.23713	1.18341e-209	1.62237e-208	ENSMUST00000169228	Caml	UTR5	20
12460	peak_12460	chr11	87078081	87080621	689.718	-	87078081	87080621	0	2	69456	0,2084	173	6047	6.34609	1.72824e-209	2.36756e-208	ENSMUST00000020801	Smg8	Exon	14
14777	peak_14777	chr15	41820013	41823486	689.686	+	41820013	41823486	0	2	565160	0,3313	274	6382	5.74923	1.76774e-209	2.4199e-208	ENSMUST00000229769	Oxr1	LastExon	22
3886	peak_3886	chr4	104741636	104742186	689.63	+	104741636	104742186	0	1	550	0	531	16034	6.22798	1.83911e-209	2.51574e-208	ENSMUST00000106830	Dab1	UTR3	19
14770	peak_14770	chr15	39437122	39437822	689.572	+	39437122	39437822	0	1	700	0	810	10881	5.02029	1.91615e-209	2.6192e-208	ENSMUST00000228867	Rims2	UTR5	17
17117	peak_17117	chr18	52868628	52871422	689.209	+	52868628	52871422	0	2	779121	0,2673	919	11709	4.75898	2.46633e-209	3.36879e-208	ENSMUST00000179625	Sncaip	Exon	26
8259	peak_8259	chr7	127665752	127666602	689.105	-	127665752	127666602	0	1	850	0	259	6154	5.58946	2.65227e-209	3.6201e-208	ENSMUST00000106282	Bcl7c	UTR3	17
13103	peak_13103	chr12	20899821	20900867	689.007	-	20899821	20900867	0	2	138408	0,638	157	4702	6.16139	2.84118e-209	3.87511e-208	ENSMUST00000079237	Zfp125	UTR3	18
5069	peak_5069	chr5	65807609	65808459	688.718	+	65807609	65808459	0	1	850	0	740	9668	5.0636	3.4738e-209	4.73448e-208	ENSMUST00000087264	N4bp2	Exon	24
4	peak_4	chr1	6249459	6250972	688.542	+	6249459	6250972	0	2	708,42	0,1471	943	13937	4.95673	3.9278e-209	5.34933e-208	ENSMUST00000162257	Rb1cc1	Exon	34
17071	peak_17071	chr18	37675709	37676809	688.403	+	37675709	37676809	0	1	1100	0	254	7114	5.76449	4.32592e-209	5.88723e-208	ENSMUST00000073447	Pcdhga3	Exon	28
16920	peak_16920	chr18	32079773	32083311	687.561	+	32079773	32083311	0	2	804,46	0,3492	1919	24426	4.71193	7.76205e-209	1.05558e-207	ENSMUST00000212115	Iws1	UTR5	30
3557	peak_3557	chr3	121158683	121159033	687.473	-	121158683	121159033	0	1	350	0	217	6348	6.20355	8.25564e-209	1.12189e-207	ENSMUST00000106465	Rwdd3	UTR3	10
10514	peak_10514	chr10	7712558	7713108	687.277	+	7712558	7713108	0	1	550	0	399	6165	5.28625	9.46295e-209	1.28502e-207	ENSMUST00000217931	Lats1	LastExon	12
15941	peak_15941	chr16	90938091	90938816	687.181	-	90938091	90938816	0	1	725	0	361	6251	5.3659	1.01238e-208	1.37375e-207	ENSMUST00000154276	Synj1	UTR3	13
4491	peak_4491	chr4	116306761	116307936	687.165	-	116306761	116307936	0	1	1175	0	1515	22405	4.62469	1.0241e-208	1.38865e-207	ENSMUST00000106485	Mast2	UTR3	35
18176	peak_18176	chrX	66653888	66654713	687.087	+	66653888	66654713	0	1	825	0	375	7832	5.70108	1.08229e-208	1.46648e-207	ENSMUST00000036043	Slitrk2	UTR5	31
5467	peak_5467	chr5	142666922	142667222	687.074	+	142666922	142667222	0	1	300	0	275	9388	6.44088	1.09297e-208	1.47987e-207	ENSMUST00000110778	Wipi2	LastExon	12
20	peak_20	chr1	15710665	15711890	687.037	+	15710665	15711890	0	1	1225	0	226	6953	6.12653	1.12177e-208	1.51777e-207	ENSMUST00000170146	Kcnb2	LastExon	40
5648	peak_5648	chr5	36795091	36795466	686.708	-	36795091	36795466	0	1	375	0	2773	31131	4.84886	1.40981e-208	1.90611e-207	ENSMUST00000068795	Mrfap1	UTR3	12
10224	peak_10224	chr9	62795431	62795781	686.639	-	62795431	62795781	0	1	350	0	298	4705	5.25195	1.47996e-208	1.99951e-207	ENSMUST00000034775	Fem1b	UTR3	6
13184	peak_13184	chr12	71317620	71321395	686.619	-	71317620	71321395	0	2	1313,12	0,3763	1092	21930	4.5359	1.5025e-208	2.02848e-207	ENSMUST00000132822	4930474H06Rik	UTR3	17
12624	peak_12624	chr11	113043894	113045119	686.466	-	113043894	113045119	0	1	1225	0	342	7024	5.52781	1.6719e-208	2.25555e-207	ENSMUST00000145206	2610035D17Rik	UTR3	30
14974	peak_14974	chr15	102212709	102213434	686.406	+	102212709	102213434	0	1	725	0	1766	39808	5.43214	1.74414e-208	2.35131e-207	ENSMUST00000119800	Zfp740	UTR3	22
767	peak_767	chr1	77506574	77507149	686.259	-	77506574	77507149	0	1	575	0	3733	58214	5.0065	1.93179e-208	2.6024e-207	ENSMUST00000189934	Epha4	UTR3	10
7196	peak_7196	chr7	29829317	29830167	685.612	+	29829317	29830167	0	1	850	0	377	9344	5.88028	3.02764e-208	4.07571e-207	ENSMUST00000032796	Zfp790	LastExon	17
10246	peak_10246	chr9	65731112	65797618	685.571	-	65731112	65797618	0	3	89,874,37	0,63509,66469	3369	48301	4.75843	3.11702e-208	4.19301e-207	ENSMUST00000159109	Zfp609	Exon	19
10296	peak_10296	chr9	83394880	83396005	685.53	-	83394880	83396005	0	1	1125	0	374	6030	5.34751	3.20881e-208	4.31337e-207	ENSMUST00000034791	Lca5	UTR3	30
7660	peak_7660	chr7	144420684	144421359	685.425	+	144420684	144421359	0	1	675	0	260	11445	6.17629	3.45496e-208	4.6409e-207	ENSMUST00000097929	Shank2	LastExon	18
11564	peak_11564	chr11	59455327	59456052	685.226	+	59455327	59456052	0	1	725	0	280	6706	5.7615	3.96831e-208	5.32662e-207	ENSMUST00000147163	Jmjd4	UTR3	13
1607	peak_1607	chr2	119038213	119039013	685.169	+	119038213	119039013	0	1	800	0	205	9383	6.48204	4.12967e-208	5.53923e-207	ENSMUST00000028796	Rpusd2	LastExon	20
8476	peak_8476	chr8	35589372	35607315	684.959	+	35589372	35607315	0	2	1986,39	0,17904	457	13124	5.44224	4.781e-208	6.40826e-207	ENSMUST00000209953	Mfhas1	Exon	37
11889	peak_11889	chr11	98795740	98800987	684.82	+	98795740	98800987	0	4	864,99,224,988	0,2913,3399,4259	4274	74751	4.64373	5.26882e-208	7.05704e-207	ENSMUST00000107485	Msl1	LastExon	37
13671	peak_13671	chr13	112504087	112505937	684.764	+	112504087	112505937	0	1	1850	0	999	19382	5.53068	5.48175e-208	7.33696e-207	ENSMUST00000070731	Il6st	LastExon	41
8119	peak_8119	chr7	105766132	105787584	684.648	-	105766132	105787584	0	3	1561893226	0,5300,21226	3481	43532	3.99056	5.94634e-208	7.95308e-207	ENSMUST00000154659	Dchs1	UTR3	53
3313	peak_3313	chr3	54898792	54899742	684.552	-	54898792	54899742	0	1	950	0	121	7094	7.07022	6.35817e-208	8.49778e-207	ENSMUST00000070342	Sertm1	UTR3	22
5128	peak_5128	chr5	96781455	96781905	684.509	+	96781455	96781905	0	1	450	0	309	9378	6.2676	6.55618e-208	8.75615e-207	ENSMUST00000036019	Fras1	LastExon	10
11750	peak_11750	chr11	78029580	78030005	684.478	+	78029580	78030005	0	1	425	0	393	6145	5.22067	6.70285e-208	8.94562e-207	ENSMUST00000049167	Phf12	LastExon	10
17109	peak_17109	chr18	46607746	46608621	684.438	+	46607746	46608621	0	1	875	0	447	8064	5.52591	6.89815e-208	9.19967e-207	ENSMUST00000237478	Eif1a	LastExon	20
13982	peak_13982	chr13	93434721	93435371	684.383	-	93434721	93435371	0	1	650	0	404	12286	6.24497	7.16992e-208	9.55528e-207	ENSMUST00000065537	Jmy	UTR3	10
7197	peak_7197	chr7	29830342	29830992	683.612	+	29830342	29830992	0	1	650	0	179	5163	6.15642	1.2243e-207	1.63045e-206	ENSMUST00000032796	Zfp790	UTR3	14
11741	peak_11741	chr11	77777485	77778510	683.141	+	77777485	77778510	0	1	1025	0	1239	20565	4.63735	1.69793e-207	2.25958e-206	ENSMUST00000100795	Myo18a	UTR5	22
9914	peak_9914	chr9	121472408	121473583	683.105	+	121472408	121473583	0	1	1175	0	1193	20094	4.6528	1.74273e-207	2.31755e-206	ENSMUST00000210798	Trak1	UTR3	22
1214	peak_1214	chr2	6055654	6056354	682.379	+	6055654	6056354	0	1	700	0	661	9485	5.19369	2.88441e-207	3.83306e-206	ENSMUST00000128200	Upf2	UTR3	18
9094	peak_9094	chr8	69706331	69707606	681.948	-	69706331	69707606	0	1	1275	0	496	8722	5.48954	3.89088e-207	5.16686e-206	ENSMUST00000080987	Zfp869	LastExon	33
9277	peak_9277	chr8	109248716	109250108	681.791	-	109248716	109250108	0	1	1392	0	441	18555	6.73054	4.33958e-207	5.7586e-206	ENSMUST00000180524	D030068K23Rik	Intron	23
5218	peak_5218	chr5	111417361	111455043	681.649	+	111417361	111455043	0	2	4522428	0,37254	9940	177426	4.01014	4.79248e-207	6.35507e-206	ENSMUST00000094463	Mn1	UTR5	81
4031	peak_4031	chr4	127123705	127124280	681.572	+	127123705	127124280	0	1	575	0	170	4960	6.18994	5.05981e-207	6.70479e-206	ENSMUST00000106097	Tmem35b	UTR5	14
17926	peak_17926	chr19	7094288	7096763	681.265	-	7094288	7096763	0	1	2475	0	1196	28997	5.24289	6.26495e-207	8.29583e-206	ENSMUST00000113383	Flrt1	UTR3	55
16331	peak_16331	chr17	56257542	56259117	681.223	+	56257542	56259117	0	1	1575	0	1052	17592	4.51888	6.45392e-207	8.53998e-206	ENSMUST00000060253	Fem1a	LastExon	31
2940	peak_2940	chr3	88055100	88055993	681.152	+	88055100	88055993	0	1	893	0	1297	24250	5.32467	6.78358e-207	8.96983e-206	ENSMUST00000193398	Gpatch4	LastExon	21
271	peak_271	chr1	92919580	92920630	680.717	+	92919580	92920630	0	1	1050	0	513	12176	4.98517	9.17618e-207	1.21249e-205	ENSMUST00000178816	Rnpepl1	UTR5	32
5915	peak_5915	chr5	123700076	123701051	680.717	-	123700076	123701051	0	1	975	0	862	19129	5.3789	9.19365e-207	1.21308e-205	ENSMUST00000199875	Zcchc8	UTR3	25
15838	peak_15838	chr16	38525186	38526086	680.717	-	38525186	38526086	0	1	900	0	323	7271	5.82009	9.18722e-207	1.21308e-205	ENSMUST00000153187	Poglut1	UTR3	11
16245	peak_16245	chr17	36857430	36858580	680.59	+	36857430	36858580	0	1	1150	0	862	12925	4.85362	1.00433e-206	1.32425e-205	ENSMUST00000156872	Trim26	UTR5	23
2776	peak_2776	chr3	9250676	9278338	680.559	+	9250676	9278338	0	3	1404,886,85	0,13858,27577	1135	27932	4.7962	1.02666e-206	1.35273e-205	ENSMUST00000155203	Zbtb10	UTR5	47
17116	peak_17116	chr18	52488316	52490037	679.868	+	52488316	52490037	0	2	655,20	0,1701	568	13064	5.58265	1.65862e-206	2.18386e-205	ENSMUST00000237434	Srfbp1	UTR5	22
11016	peak_11016	chr10	39621886	39622611	679.709	-	39621886	39622611	0	1	725	0	262	4929	5.4064	1.85324e-206	2.4384e-205	ENSMUST00000151921	E130307A14Rik	UTR3	19
3912	peak_3912	chr4	108338318	108339043	679.707	+	108338318	108339043	0	1	725	0	169	4897	5.73899	1.85712e-206	2.44178e-205	ENSMUST00000073764	Coa7	UTR5	15
7599	peak_7599	chr7	128694327	128695402	678.682	+	128694327	128695402	0	1	1075	0	1572	20016	5.01626	3.78298e-206	4.97043e-205	ENSMUST00000142075	Inpp5f	UTR5	27
17458	peak_17458	chr18	77458659	77459284	678.664	-	77458659	77459284	0	1	625	0	595	13904	5.37664	3.83171e-206	5.03091e-205	ENSMUST00000182024	Rnf165	UTR3	16
9173	peak_9173	chr8	84211241	84212691	678.644	-	84211241	84212691	0	1	1450	0	1387	29531	4.75467	3.88948e-206	5.10316e-205	ENSMUST00000039480	Zswim4	UTR3	28
10867	peak_10867	chr10	108274179	108277572	678.634	+	108274179	108277572	0	2	9366	0,3027	493	5980	4.92358	3.91905e-206	5.13833e-205	ENSMUST00000070663	Ppp1r12a	UTR3	11
13002	peak_13002	chr12	105492334	105492959	678.41	+	105492334	105492959	0	1	625	0	890	20563	5.43011	4.5808e-206	6.00175e-205	ENSMUST00000178224	D430019H16Rik	UTR3	17
2763	peak_2763	chr3	5242642	5243967	678.398	+	5242642	5243967	0	1	1325	0	855	11613	5.01476	4.623e-206	6.05278e-205	ENSMUST00000176383	Zfhx4	Exon	33
12561	peak_12561	chr11	102437205	102438605	678.228	-	102437205	102438605	0	1	1400	0	1695	60040	4.68556	5.20508e-206	6.8101e-205	ENSMUST00000049057	Fam171a2	UTR3	12
326	peak_326	chr1	130718905	130719855	678.192	+	130718905	130719855	0	1	950	0	283	5244	5.56293	5.33821e-206	6.97939e-205	ENSMUST00000049813	Yod1	LastExon	23
10502	peak_10502	chr10	3963489	3964514	677.883	+	3963489	3964514	0	1	1025	0	290	11207	6.44678	6.61788e-206	8.6464e-205	ENSMUST00000042438	Plekhg1	LastExon	25
7078	peak_7078	chr7	19004089	19006364	677.88	+	19004089	19006364	0	1	2275	0	2746	49304	3.96899	6.63558e-206	8.66345e-205	ENSMUST00000053713	Irf2bp1	UTR5	25
4446	peak_4446	chr4	94500980	94501330	677.538	-	94500980	94501330	0	1	350	0	242	4316	5.49897	8.41669e-206	1.09812e-204	ENSMUST00000030313	Caap1	UTR3	6
11341	peak_11341	chr10	123113268	123113668	677.5	-	123113268	123113668	0	1	400	0	304	7898	6.01336	8.64821e-206	1.12754e-204	ENSMUST00000219937	Usp15	UTR3	15
1094	peak_1094	chr1	172004434	172004784	677.439	-	172004434	172004784	0	1	350	0	664	10070	5.08564	9.02898e-206	1.17636e-204	ENSMUST00000111264	Vangl2	UTR3	7
8621	peak_8621	chr8	77572104	77577340	676.94	+	77572104	77577340	0	2	622,3	0,5233	192	5099	6.03422	1.27661e-205	1.66208e-204	ENSMUST00000210040	Prmt9	UTR3	17
798	peak_798	chr1	88700204	88701179	676.862	-	88700204	88701179	0	1	975	0	587	11846	4.96349	1.3491e-205	1.75525e-204	ENSMUST00000159814	Arl4c	UTR3	23
2838	peak_2838	chr3	38979699	38981149	676.812	+	38979699	38981149	0	1	1450	0	2805	37600	5.08291	1.39686e-205	1.81611e-204	ENSMUST00000061260	Fat4	Exon	42
6264	peak_6264	chr6	61311708	61312258	676.693	+	61311708	61312258	0	1	550	0	1109	17787	5.29188	1.5182e-205	1.9725e-204	ENSMUST00000131989	Ccser1	UTR5	12
11916	peak_11916	chr11	101766851	101767351	676.316	+	101766851	101767351	0	1	500	0	222	6468	5.97852	1.97395e-205	2.56284e-204	ENSMUST00000039152	Dhx8	LastExon	16
14280	peak_14280	chr14	61204787	61205637	676.266	+	61204787	61205637	0	1	850	0	510	6426	4.90171	2.04395e-205	2.65187e-204	ENSMUST00000119943	Sacs	LastExon	18
15839	peak_15839	chr16	38526186	38526736	676.247	-	38526186	38526736	0	1	550	0	384	8237	5.76038	2.07284e-205	2.68748e-204	ENSMUST00000153187	Poglut1	UTR3	18
619	peak_619	chr1	36143879	36146034	676.181	-	36143879	36146034	0	2	372,3	0,2152	389	7914	5.22488	2.17154e-205	2.81349e-204	ENSMUST00000174266	Uggt1	UTR3	7
14433	peak_14433	chr14	20501088	20501538	676.165	-	20501088	20501538	0	1	450	0	914	10366	4.8047	2.19671e-205	2.84412e-204	ENSMUST00000022355	Ppp3cb	UTR3	12
14362	peak_14362	chr14	76506571	76507546	676.156	+	76506571	76507546	0	1	975	0	3605	45386	4.75116	2.21275e-205	2.86289e-204	ENSMUST00000022587	Tsc22d1	LastExon	24
13130	peak_13130	chr12	41452422	41454397	676.031	-	41452422	41454397	0	1	1975	0	693	10534	5.27507	2.41482e-205	3.12218e-204	ENSMUST00000043884	Lrrn3	LastExon	54
17121	peak_17121	chr18	53895592	53916976	675.925	+	53895592	53916976	0	4	362,41,70,2	0,7260,11007,21382	528	5560	4.74023	2.59964e-205	3.3588e-204	ENSMUST00000237880	Csnk1g3	UTR5	11
12546	peak_12546	chr11	101278042	101278342	675.783	-	101278042	101278342	0	1	300	0	402	6297	5.10445	2.8721e-205	3.70825e-204	ENSMUST00000017332	Coa3	UTR3	6
2839	peak_2839	chr3	38981199	38983674	675.722	+	38981199	38983674	0	1	2475	0	3688	44574	4.79341	2.9984e-205	3.86864e-204	ENSMUST00000061260	Fat4	Exon	60
13534	peak_13534	chr13	54512418	54524740	675.369	+	54512418	54524740	0	2	54771	0,11551	442	6043	5.06617	3.83105e-205	4.93953e-204	ENSMUST00000121401	Simc1	Exon	24
12779	peak_12779	chr12	24958974	24959449	674.936	+	24958974	24959449	0	1	475	0	252	9367	6.49001	5.17665e-205	6.66986e-204	ENSMUST00000222994	Mboat2	UTR3	13
9779	peak_9779	chr9	106188693	106189118	674.932	+	106188693	106189118	0	1	425	0	764	9309	4.82407	5.19276e-205	6.686e-204	ENSMUST00000020490	Wdr82	UTR3	7
1568	peak_1568	chr2	106867856	106868206	673.961	+	106867856	106868206	0	1	350	0	849	10275	4.94629	1.01843e-204	1.31039e-203	ENSMUST00000111063	Mpped2	UTR3	9
1299	peak_1299	chr2	28550444	28552972	673.858	+	28550444	28552972	0	2	119881	0,1647	879	16562	5.03742	1.09456e-204	1.40737e-203	ENSMUST00000137513	Ralgds	UTR5	27
13975	peak_13975	chr13	91800925	91806034	673.751	-	91800925	91806034	0	2	91284	0,4825	384	8015	5.53484	1.18029e-204	1.51655e-203	ENSMUST00000178084	Zcchc9	UTR3	9
2938	peak_2938	chr3	87975810	87977085	673.706	+	87975810	87977085	0	1	1275	0	8792	67037	4.25075	1.21782e-204	1.56369e-203	ENSMUST00000090973	Nes	LastExon	44
2681	peak_2681	chr2	168183960	168185060	673.407	-	168183960	168185060	0	1	1100	0	2657	19397	4.13783	1.49995e-204	1.92462e-203	ENSMUST00000138667	Gm20716	UTR3	21
3897	peak_3897	chr4	106653463	106654738	672.954	+	106653463	106654738	0	1	1275	0	173	6949	6.10153	2.05508e-204	2.63511e-203	ENSMUST00000058905	Pars2	LastExon	28
9128	peak_9128	chr8	70649135	70649685	672.792	-	70649135	70649685	0	1	550	0	167	6908	6.33858	2.30016e-204	2.94733e-203	ENSMUST00000070173	Pgpep1	UTR3	13
9541	peak_9541	chr9	44335539	44336064	672.781	+	44335539	44336064	0	1	525	0	2439	83071	5.8488	2.3192e-204	2.9697e-203	ENSMUST00000052686	H2afx	UTR3	10
7642	peak_7642	chr7	141258890	141260090	672.677	+	141258890	141260090	0	1	1200	0	2986	41376	4.18474	2.49474e-204	3.19227e-203	ENSMUST00000155123	Phrf1	UTR3	28
5589	peak_5589	chr5	25315390	25315715	672.292	-	25315390	25315715	0	1	325	0	395	5852	5.01101	3.25951e-204	4.16802e-203	ENSMUST00000045291	Kmt2c	Exon	7
5786	peak_5786	chr5	106638082	106638507	672.15	-	106638082	106638507	0	1	425	0	519	7408	5.19784	3.59875e-204	4.59864e-203	ENSMUST00000124263	Zfp644	LastExon	9
13109	peak_13109	chr12	27340696	27342709	671.874	-	27340696	27342709	0	1	2013	0	33256	612048	4.19626	4.36197e-204	5.5701e-203	ENSMUST00000079063	Sox11	UTR3	18
14089	peak_14089	chr14	12153827	12166820	671.82	+	12153827	12166820	0	2	599,76	0,12917	864	24994	5.1494	4.52898e-204	5.77941e-203	ENSMUST00000142917	Ptprg	UTR3	16
5546	peak_5546	chr5	4755166	4758191	671.685	-	4755166	4758191	0	1	3025	0	2060	41714	4.46858	4.97666e-204	6.34635e-203	ENSMUST00000054294	Fzd1	UTR3	39
1347	peak_1347	chr2	31688925	31690587	671.669	+	31688925	31690587	0	2	1017,33	0,1629	1118	14546	4.83206	5.03561e-204	6.41713e-203	ENSMUST00000142554	Abl1	UTR5	25
9130	peak_9130	chr8	70699537	70700080	671.327	-	70699537	70700080	0	1	543	0	2062	67355	4.49903	6.38698e-204	8.13369e-203	ENSMUST00000116172	Gm11175	UTR3	5
1160	peak_1160	chr1	188972022	188974079	671.321	-	188972022	188974079	0	2	661,14	0,2043	949	14767	4.85438	6.4203e-204	8.17054e-203	ENSMUST00000192200	Kctd3	UTR3	14
3495	peak_3495	chr3	103802804	103803579	671.19	-	103802804	103803579	0	1	775	0	158	5882	6.51071	7.03672e-204	8.94888e-203	ENSMUST00000198752	Dclre1b	UTR3	18
2814	peak_2814	chr3	34650004	34651854	671.124	+	34650004	34651854	0	1	1850	0	5729	190577	5.50893	7.36722e-204	9.3628e-203	ENSMUST00000099151	Sox2	UTR5	31
11671	peak_11671	chr11	71025218	71025968	671.053	+	71025218	71025968	0	1	750	0	463	18342	6.66583	7.74657e-204	9.8382e-203	ENSMUST00000048807	Mis12	LastExon	23
16212	peak_16212	chr17	34934895	34935870	671.027	+	34934895	34935870	0	1	975	0	136	4604	6.17198	7.8953e-204	1.00203e-202	ENSMUST00000007253	Neu1	UTR3	21
3783	peak_3783	chr4	55008644	55009644	670.693	+	55008644	55009644	0	1	1000	0	4257	42772	4.43574	9.95492e-204	1.26256e-202	ENSMUST00000098070	Zfp462	Exon	21
15626	peak_15626	chr16	56006884	56007434	670.305	+	56006884	56007434	0	1	550	0	173	5906	6.33197	1.30382e-203	1.65248e-202	ENSMUST00000184618	Zbtb11	UTR5	19
12322	peak_12322	chr11	69824821	69825946	669.965	-	69824821	69825946	0	1	1125	0	1044	26149	4.83392	1.65118e-203	2.09131e-202	ENSMUST00000108634	Nlgn2	UTR3	15
3774	peak_3774	chr4	49529086	49530036	669.681	+	49529086	49530036	0	1	950	0	373	5313	5.18673	2.01224e-203	2.54688e-202	ENSMUST00000107696	Zfp189	LastExon	22
7205	peak_7205	chr7	30105332	30105682	669.62	+	30105332	30105682	0	1	350	0	446	6441	5.1985	2.10043e-203	2.6567e-202	ENSMUST00000108200	Zfp260	LastExon	7
15031	peak_15031	chr15	25363959	25413742	669.429	-	25363959	25413742	0	2	959191	0,49592	14496	335587	4.34373	2.39889e-203	3.03214e-202	ENSMUST00000058845	Basp1	UTR3	13
6779	peak_6779	chr6	92189061	92190261	669.079	-	92189061	92190261	0	1	1200	0	924	12657	4.60768	3.05988e-203	3.86499e-202	ENSMUST00000014694	Rbsn	UTR3	22
3891	peak_3891	chr4	106438997	106439247	668.894	+	106438997	106439247	0	1	250	0	515	6282	4.95491	3.48076e-203	4.39363e-202	ENSMUST00000094933	Usp24	UTR3	6
14465	peak_14465	chr14	27486551	27486926	668.736	-	27486551	27486926	0	1	375	0	195	6398	6.38611	3.88738e-203	4.90357e-202	ENSMUST00000050480	Ccdc66	Exon	16
13077	peak_13077	chr12	4247512	4248312	668.647	-	4247512	4248312	0	1	800	0	362	7897	5.77424	4.13696e-203	5.21487e-202	ENSMUST00000085814	Ncoa1	UTR3	19
2145	peak_2145	chr2	33410707	33411507	668.636	-	33410707	33411507	0	1	800	0	324	9100	5.59667	4.17203e-203	5.25552e-202	ENSMUST00000091037	Zbtb34	UTR3	16
15699	peak_15699	chr16	3865591	3866666	668.529	-	3865591	3866666	0	1	1075	0	214	5549	6.04802	4.49426e-203	5.65761e-202	ENSMUST00000119599	Zfp597	UTR3	32
14682	peak_14682	chr14	103082838	103083438	667.981	-	103082838	103083438	0	1	600	0	386	6294	5.36669	6.57761e-203	8.27464e-202	ENSMUST00000127113	Fbxl3	UTR3	15
3560	peak_3560	chr3	122933600	122934575	667.795	-	122933600	122934575	0	1	975	0	130	4094	6.3358	7.48884e-203	9.41461e-202	ENSMUST00000090379	Usp53	UTR3	32
9439	peak_9439	chr9	19646949	19647374	667.432	+	19646949	19647374	0	1	425	0	358	7731	5.67614	9.63479e-203	1.21042e-201	ENSMUST00000079042	Zfp317	LastExon	8
4418	peak_4418	chr4	75944412	75944837	667.405	-	75944412	75944837	0	1	425	0	198	5114	5.96046	9.82327e-203	1.23327e-201	ENSMUST00000102834	Ptprd	UTR3	14
16817	peak_16817	chr17	80433715	80434907	667.272	-	80433715	80434907	0	2	437,13	0,1179	510	6873	5.07544	1.07771e-202	1.35211e-201	ENSMUST00000234841	Sos1	UTR3	12
15711	peak_15711	chr16	4154952	4180067	666.91	-	4154952	4180067	0	2	81644	0,24471	2113	26277	4.60768	1.38631e-202	1.73812e-201	ENSMUST00000205765	Crebbp	Exon	22
11486	peak_11486	chr11	43717778	43720558	666.734	+	43717778	43720558	0	2	62338	0,2442	371	6906	5.5736	1.56735e-202	1.96377e-201	ENSMUST00000130467	Pwwp2a	UTR5	15
9985	peak_9985	chr9	20347235	20348185	666.72	-	20347235	20348185	0	1	950	0	150	4113	6.1345	1.58308e-202	1.98214e-201	ENSMUST00000068079	Zfp560	UTR3	16
14041	peak_14041	chr13	103824906	103834066	666.571	-	103824906	103834066	0	4	20117144569	0,3000,5281,8591	1552	19525	4.9243	1.75699e-202	2.19842e-201	ENSMUST00000191275	Erbin	Exon	19
11740	peak_11740	chr11	77692615	77710235	666.509	+	77692615	77710235	0	3	639,33,553	0,12893,17067	1012	14181	5.15546	1.83532e-202	2.29489e-201	ENSMUST00000181023	Nufip2	Exon	29
884	peak_884	chr1	131128440	131129265	666.472	-	131128440	131129265	0	1	825	0	223	6829	6.17788	1.88477e-202	2.35514e-201	ENSMUST00000016670	Dyrk3	UTR3	25
2652	peak_2652	chr2	166567091	166567491	666.398	-	166567091	166567491	0	1	400	0	288	8283	5.87561	1.98477e-202	2.47844e-201	ENSMUST00000109246	Prex1	UTR3	11
15998	peak_15998	chr17	6138322	6139097	666.227	+	6138322	6139097	0	1	775	0	2571	28795	4.83411	2.23609e-202	2.7904e-201	ENSMUST00000039655	Tulp4	UTR5	18
13155	peak_13155	chr12	65143313	65149467	665.614	-	65143313	65149467	0	2	79746	0,5408	836	16372	5.62797	3.42361e-202	4.26943e-201	ENSMUST00000222244	Mis18bp1	UTR3	28
10097	peak_10097	chr9	44818969	44820969	665.583	-	44818969	44820969	0	1	2000	0	2584	27893	4.48157	3.49979e-202	4.36151e-201	ENSMUST00000138119	Kmt2a	Exon	58
4518	peak_4518	chr4	118362742	118363367	665.422	-	118362742	118363367	0	1	625	0	304	8474	5.65912	3.91391e-202	4.87433e-201	ENSMUST00000183402	Szt2	UTR3	22
349	peak_349	chr1	133066423	133067323	664.883	+	133066423	133067323	0	1	900	0	697	16942	5.32795	5.69366e-202	7.08608e-201	ENSMUST00000124934	Pik3c2b	UTR5	23
7698	peak_7698	chr7	7131802	7133152	664.795	-	7131802	7133152	0	1	1350	0	201	4756	5.87727	6.05222e-202	7.52729e-201	ENSMUST00000032622	Zfp773	UTR3	25
15671	peak_15671	chr16	91657664	91658814	664.748	+	91657664	91658814	0	1	1150	0	4517	40730	4.42603	6.25701e-202	7.7768e-201	ENSMUST00000114036	Son	Exon	34
3151	peak_3151	chr3	127562865	127563215	664.475	+	127562865	127563215	0	1	350	0	289	10282	6.33576	7.56698e-202	9.39869e-201	ENSMUST00000195955	Zgrf1	LastExon	14
5535	peak_5535	chr5	150807818	150808268	664.307	+	150807818	150808268	0	1	450	0	636	8931	5.17191	8.50591e-202	1.05579e-200	ENSMUST00000132947	Pds5b	UTR5	17
9697	peak_9697	chr9	73012279	73012879	664.264	+	73012279	73012879	0	1	600	0	881	10354	4.79843	8.76824e-202	1.08762e-200	ENSMUST00000124008	Ccpg1	UTR3	12
13518	peak_13518	chr13	51139470	51149437	664.208	+	51139470	51149437	0	3	140234476	0,4831,9491	2117	25455	4.8716	9.12171e-202	1.13072e-200	ENSMUST00000223152	Spin1	UTR5	20
15847	peak_15847	chr16	43862706	43863181	664.063	-	43862706	43863181	0	1	475	0	246	7160	6.18883	1.00936e-201	1.25036e-200	ENSMUST00000143858	Qtrt2	UTR3	10
11347	peak_11347	chr10	127055860	127056910	663.725	-	127055860	127056910	0	1	1050	0	456	12059	5.06742	1.2773e-201	1.58122e-200	ENSMUST00000040307	March9	UTR3	29
4613	peak_4613	chr4	129628277	129629152	663.59	-	129628277	129629152	0	1	875	0	1214	24717	4.90583	1.40298e-201	1.73565e-200	ENSMUST00000084264	Txlna	UTR3	19
1844	peak_1844	chr2	156567032	156567707	663.322	+	156567032	156567707	0	1	675	0	402	5301	4.78688	1.69103e-201	2.09062e-200	ENSMUST00000029158	Aar2	LastExon	15
2836	peak_2836	chr3	38891539	38949463	663.184	+	38891539	38949463	0	3	595,132,23	0,51269,57901	1392	18077	4.8173	1.86182e-201	2.30023e-200	ENSMUST00000129182	Fat4	UTR5	19
8167	peak_8167	chr7	118974239	118975139	662.98	-	118974239	118975139	0	1	900	0	677	11348	5.02961	2.14512e-201	2.6485e-200	ENSMUST00000008878	Gprc5b	UTR3	22
13667	peak_13667	chr13	109950955	109951980	662.677	+	109950955	109951980	0	1	1025	0	316	14948	6.84599	2.64973e-201	3.26935e-200	ENSMUST00000120664	Pde4d	LastExon	33
17286	peak_17286	chr18	25479231	25479706	662.653	-	25479231	25479706	0	1	475	0	518	12361	5.68099	2.69603e-201	3.32427e-200	ENSMUST00000225477	Celf4	UTR3	12
6771	peak_6771	chr6	91365230	91366230	662.494	-	91365230	91366230	0	1	1000	0	407	8128	5.41943	3.01067e-201	3.70977e-200	ENSMUST00000032180	Wnt7a	UTR3	19
3987	peak_3987	chr4	123001872	123002322	662.127	+	123001872	123002322	0	1	450	0	428	6875	5.32788	3.88571e-201	4.78484e-200	ENSMUST00000030407	Mycl	UTR3	11
16090	peak_16090	chr17	24572952	24573927	661.889	+	24572952	24573927	0	1	975	0	377	8097	5.32263	4.58772e-201	5.64556e-200	ENSMUST00000035565	Pkd1	Exon	19
14865	peak_14865	chr15	80210979	80212704	661.808	+	80210979	80212704	0	1	1725	0	581	16169	5.10985	4.85568e-201	5.97137e-200	ENSMUST00000044970	Mgat3	LastExon	27
17734	peak_17734	chr19	41584482	41585307	661.726	+	41584482	41585307	0	1	825	0	863	15370	5.21688	5.1413e-201	6.31844e-200	ENSMUST00000172371	Gm340	LastExon	27
13146	peak_13146	chr12	55676740	55677190	661.494	-	55676740	55677190	0	1	450	0	467	7680	5.38846	6.0419e-201	7.42035e-200	ENSMUST00000220017	Ralgapa1	UTR3	10
2866	peak_2866	chr3	55135510	55135910	661.451	+	55135510	55135910	0	1	400	0	492	7652	5.29819	6.22954e-201	7.64575e-200	ENSMUST00000118118	Spg20	LastExon	8
1193	peak_1193	chr1	192846180	192846880	661.328	-	192846180	192846880	0	1	700	0	263	6210	5.85045	6.78767e-201	8.32528e-200	ENSMUST00000016406	Sertad4	UTR3	10
1498	peak_1498	chr2	83663858	83664622	661.171	+	83663858	83664622	0	1	764	0	1059	15724	5.24754	7.5754e-201	9.28535e-200	ENSMUST00000134789	Zc3h15	UTR5	23
8918	peak_8918	chr8	124343938	124344613	661.125	+	124343938	124344613	0	1	675	0	461	8668	5.1992	7.8228e-201	9.58228e-200	ENSMUST00000034458	Galnt2	UTR3	16
555	peak_555	chr1	194620128	194644666	660.993	+	194620128	194644666	0	2	269981	0,23557	5544	96751	4.76833	8.58115e-201	1.05043e-199	ENSMUST00000027952	Plxna2	UTR5	31
7994	peak_7994	chr7	74283687	74284512	660.747	-	74283687	74284512	0	1	825	0	171	6594	6.5795	1.01819e-200	1.24556e-199	ENSMUST00000026897	Slco3a1	UTR3	24
4440	peak_4440	chr4	87773299	87773899	660.009	-	87773299	87773899	0	1	600	0	455	8775	5.63183	1.69908e-200	2.07713e-199	ENSMUST00000126353	Mllt3	UTR3	13
9690	peak_9690	chr9	72616735	72618460	659.976	+	72616735	72618460	0	1	1725	0	1463	19614	5.0704	1.73911e-200	2.12468e-199	ENSMUST00000093820	Rfx7	LastExon	44
2315	peak_2315	chr2	102449492	102449842	659.852	-	102449492	102449842	0	1	350	0	312	4976	5.34745	1.89702e-200	2.31608e-199	ENSMUST00000099678	Fjx1	UTR3	12
5472	peak_5472	chr5	143245238	143246188	659.407	+	143245238	143246188	0	1	950	0	582	11094	5.30108	2.5845e-200	3.15336e-199	ENSMUST00000075916	Zfp12	UTR3	12
5656	peak_5656	chr5	38213197	38214072	659.339	-	38213197	38214072	0	1	875	0	270	7821	5.31503	2.71027e-200	3.30465e-199	ENSMUST00000138820	Zbtb49	UTR3	20
17816	peak_17816	chr19	47619768	47620318	659.135	+	47619768	47620318	0	1	550	0	802	11386	5.18472	3.12473e-200	3.80751e-199	ENSMUST00000051691	Slk	Exon	24
14195	peak_14195	chr14	47289800	47291000	659.08	+	47289800	47291000	0	1	1200	0	681	12221	5.53302	3.24694e-200	3.95384e-199	ENSMUST00000065562	Socs4	LastExon	20
3234	peak_3234	chr3	9438035	9438835	658.94	-	9438035	9438835	0	1	800	0	351	6517	5.49393	3.58092e-200	4.35768e-199	ENSMUST00000193947	Zfp704	UTR3	16
5315	peak_5315	chr5	123147616	123148816	658.683	+	123147616	123148816	0	1	1200	0	948	17692	4.31498	4.28353e-200	5.20929e-199	ENSMUST00000100731	Setd1b	UTR5	26
3752	peak_3752	chr4	44761922	44762347	658.551	+	44761922	44762347	0	1	425	0	725	7697	4.74263	4.69526e-200	5.70628e-199	ENSMUST00000067521	Zcchc7	UTR5	6
1538	peak_1538	chr2	91917577	91918552	658.493	+	91917577	91918552	0	1	975	0	559	9918	4.67788	4.89107e-200	5.94039e-199	ENSMUST00000045699	Ambra1	LastExon	25
12279	peak_12279	chr11	61544286	61546832	658.402	-	61544286	61546832	0	2	42683	0,1863	367	9231	5.43904	5.21363e-200	6.32802e-199	ENSMUST00000151545	Epn2	UTR3	22
5584	peak_5584	chr5	25298888	25299363	658.285	-	25298888	25299363	0	1	475	0	819	8367	4.64246	5.65611e-200	6.86061e-199	ENSMUST00000045291	Kmt2c	Exon	16
11866	peak_11866	chr11	95749645	95752947	658.07	+	95749645	95752947	0	2	502,73	0,3229	1254	11883	4.47838	6.56953e-200	7.96337e-199	ENSMUST00000091565	Zfp652	Exon	13
9634	peak_9634	chr9	59315729	59316199	657.966	+	59315729	59316199	0	1	470	0	235	6214	6.07689	7.06889e-200	8.56311e-199	ENSMUST00000026266	Adpgk	UTR3	12
3351	peak_3351	chr3	69036887	69037887	657.712	-	69036887	69037887	0	1	1000	0	823	15342	5.35316	8.43382e-200	1.02099e-198	ENSMUST00000136512	Trim59	LastExon	19
2853	peak_2853	chr3	51249836	51250786	657.667	+	51249836	51250786	0	1	950	0	394	8531	5.54359	8.70473e-200	1.0531e-198	ENSMUST00000144826	Noct	LastExon	26
2648	peak_2648	chr2	165784251	165785176	657.495	-	165784251	165785176	0	1	925	0	1102	9842	4.35889	9.81411e-200	1.18655e-198	ENSMUST00000170272	Zmynd8	UTR3	16
4114	peak_4114	chr4	137656226	137657601	657.363	+	137656226	137657601	0	1	1375	0	1127	11425	4.56831	1.07628e-199	1.3004e-198	ENSMUST00000055131	Usp48	UTR3	32
10245	peak_10245	chr9	65702668	65704468	657.325	-	65702668	65704468	0	1	1800	0	3087	32045	4.20742	1.10537e-199	1.33468e-198	ENSMUST00000159109	Zfp609	Exon	37
17543	peak_17543	chr19	5426434	5427309	657.222	+	5426434	5427309	0	1	875	0	320	6776	4.88386	1.18848e-199	1.43411e-198	ENSMUST00000054477	AI837181	UTR3	18
4475	peak_4475	chr4	108718245	108718945	657.207	-	108718245	108718945	0	1	700	0	770	8133	4.73682	1.20098e-199	1.44825e-198	ENSMUST00000106658	Zfyve9	Exon	17
11405	peak_11405	chr11	6292688	6297300	656.687	+	6292688	6297300	0	2	26349	0,4263	194	6489	6.31921	1.72365e-199	2.07719e-198	ENSMUST00000081894	Ogdh	UTR5	11
11095	peak_11095	chr10	67267113	67267563	656.64	-	67267113	67267563	0	1	450	0	81	4457	7.11579	1.78177e-199	2.14584e-198	ENSMUST00000077839	Nrbf2	UTR3	9
10079	peak_10079	chr9	44103079	44113096	656.577	-	44103079	44113096	0	2	92316	0,7701	1862	36807	4.95156	1.86247e-199	2.24158e-198	ENSMUST00000215685	Rnf26	UTR3	35
2078	peak_2078	chr2	26458177	26458777	656.433	-	26458177	26458777	0	1	600	0	908	21579	5.3971	2.05991e-199	2.47761e-198	ENSMUST00000028288	Notch1	UTR3	19
17267	peak_17267	chr18	16589926	16590276	656.23	-	16589926	16590276	0	1	350	0	305	9267	6.09573	2.37297e-199	2.85232e-198	ENSMUST00000115850	Cdh2	UTR3	13
14517	peak_14517	chr14	52204698	52205298	656.058	-	52204698	52205298	0	1	600	0	331	5304	5.08223	2.67496e-199	3.21322e-198	ENSMUST00000134329	Chd8	UTR3	11
14519	peak_14519	chr14	52236948	52237791	656.034	-	52236948	52237791	0	2	624,50	0,793	665	10153	4.97516	2.72097e-199	3.26639e-198	ENSMUST00000089752	Chd8	Exon	20
7239	peak_7239	chr7	41648234	41648734	656.03	+	41648234	41648734	0	1	500	0	168	4363	5.93656	2.7301e-199	3.27524e-198	ENSMUST00000170770	Zfp788	LastExon	17
2779	peak_2779	chr3	9413892	9436172	655.95	+	9413892	9436172	0	2	111464	0,20816	804	10959	5.08899	2.88882e-199	3.46342e-198	ENSMUST00000041124	Zfp704	UTR3	38
2379	peak_2379	chr2	120317410	120317960	655.881	-	120317410	120317960	0	1	550	0	281	5420	5.43181	3.03132e-199	3.63193e-198	ENSMUST00000129857	Vps39	UTR3	12
17535	peak_17535	chr19	5068752	5069877	655.827	+	5068752	5069877	0	1	1125	0	461	9949	4.75531	3.14929e-199	3.77085e-198	ENSMUST00000070630	Cd248	LastExon	15
3247	peak_3247	chr3	25432810	25433810	655.681	-	25432810	25433810	0	1	1000	0	163	6164	6.4456	3.48594e-199	4.17127e-198	ENSMUST00000075054	Nlgn1	UTR3	21
16382	peak_16382	chr17	83477866	83478566	655.542	+	83477866	83478566	0	1	700	0	1286	32145	5.54899	3.84205e-199	4.59443e-198	ENSMUST00000235121	Eml4	UTR5	18
4749	peak_4749	chr4	145155238	145156613	655.424	-	145155238	145156613	0	1	1375	0	842	9710	4.69503	4.17113e-199	4.98475e-198	ENSMUST00000020441	Vps13d	Exon	34
4284	peak_4284	chr4	34809487	34810512	655.365	-	34809487	34810512	0	1	1025	0	1737	15572	4.48617	4.34953e-199	5.19462e-198	ENSMUST00000047950	Zfp292	LastExon	35
3363	peak_3363	chr3	79066851	79069342	655.211	-	79066851	79069342	0	2	21454	0,2037	382	9944	5.3023	4.84334e-199	5.78067e-198	ENSMUST00000195708	Rapgef2	Exon	14
2150	peak_2150	chr2	33731052	33733377	654.971	-	33731052	33733377	0	1	2325	0	2556	50456	4.94751	5.72125e-199	6.82412e-198	ENSMUST00000041555	Mvb12b	UTR3	53
4731	peak_4731	chr4	141683723	141685448	654.526	-	141683723	141685448	0	1	1725	0	924	15102	5.21278	7.79159e-199	9.28759e-198	ENSMUST00000177592	Ddi2	UTR3	39
134	peak_134	chr1	58461190	58462190	653.901	+	58461190	58462190	0	1	1000	0	348	5487	5.32261	1.2029e-198	1.43294e-197	ENSMUST00000171597	Nif3l1	LastExon	29
13316	peak_13316	chr12	100912699	100916621	653.541	-	100912699	100916621	0	2	1106,44	0,3878	909	15734	4.40243	1.54467e-198	1.8389e-197	ENSMUST00000085096	Ccdc88c	UTR3	21
11765	peak_11765	chr11	80032003	80032428	653.016	+	80032003	80032428	0	1	425	0	517	9632	5.50682	2.22389e-198	2.6458e-197	ENSMUST00000163272	Suz12	LastExon	13
4850	peak_4850	chr5	3962026	3962426	652.925	+	3962026	3962426	0	1	400	0	1312	10391	4.32521	2.37102e-198	2.81904e-197	ENSMUST00000044492	Akap9	Exon	12
15046	peak_15046	chr15	36260114	36266016	652.852	-	36260114	36266016	0	2	109741	0,5161	299	5798	5.64055	2.49563e-198	2.96532e-197	ENSMUST00000227735	Rnf19a	UTR3	23
16781	peak_16781	chr17	66494836	66495436	652.68	-	66494836	66495436	0	1	600	0	943	13523	5.19386	2.81366e-198	3.34106e-197	ENSMUST00000167962	Rab12	UTR3	9
11450	peak_11450	chr11	29188126	29194649	652.416	+	29188126	29194649	0	2	448,77	0,6446	510	5867	4.7719	3.37976e-198	4.01072e-197	ENSMUST00000156280	Ppp4r3b	LastExon	11
9387	peak_9387	chr8	123997667	124003412	652.342	-	123997667	124003412	0	2	439436	0,5309	374	9032	5.40722	3.55943e-198	4.22124e-197	ENSMUST00000165628	Taf5l	LastExon	23
9399	peak_9399	chr8	124895249	124896324	652.285	-	124895249	124896324	0	1	1075	0	554	10631	5.13448	3.70592e-198	4.39217e-197	ENSMUST00000098312	Exoc8	UTR3	21
8362	peak_8362	chr8	4523737	4524262	652.257	+	4523737	4524262	0	1	525	0	135	4808	6.12556	3.78063e-198	4.47787e-197	ENSMUST00000175781	Cers4	UTR5	10
14646	peak_14646	chr14	75897136	75897636	652.01	-	75897136	75897636	0	1	500	0	565	5392	4.59283	4.49048e-198	5.31526e-197	ENSMUST00000088922	Gtf2f2	UTR3	15
3881	peak_3881	chr4	102605024	102605799	652.009	+	102605024	102605799	0	1	775	0	135	8637	7.27194	4.49449e-198	5.31663e-197	ENSMUST00000097949	Pde4b	LastExon	20
3507	peak_3507	chr3	107326159	107332919	651.743	-	107326159	107332919	0	2	1452705	0,4055	4820	122046	5.34043	5.40882e-198	6.39414e-197	ENSMUST00000197769	Rbm15	UTR3	63
14790	peak_14790	chr15	59315551	59315951	651.37	+	59315551	59315951	0	1	400	0	461	7232	5.08985	7.01113e-198	8.28309e-197	ENSMUST00000100640	Sqle	UTR5	11
5047	peak_5047	chr5	54118792	54119767	651.365	+	54118792	54119767	0	1	975	0	215	5008	5.80271	7.0391e-198	8.31086e-197	ENSMUST00000201198	Stim2	UTR3	26
2323	peak_2323	chr2	104147147	104148947	651.118	-	104147147	104148947	0	1	1800	0	428	10157	5.85069	8.35518e-198	9.85848e-197	ENSMUST00000089726	D430041D05Rik	UTR3	42
10573	peak_10573	chr10	39822098	39822473	651.1	+	39822098	39822473	0	1	375	0	367	6744	5.34409	8.46536e-198	9.98216e-197	ENSMUST00000131186	Rev3l	UTR3	10
11423	peak_11423	chr11	21148070	21148695	650.864	+	21148070	21148695	0	1	625	0	1012	18173	5.50178	9.97787e-198	1.17582e-196	ENSMUST00000149675	Peli1	UTR5	12
4753	peak_4753	chr4	147825435	147826710	650.817	-	147825435	147826710	0	1	1275	0	330	5344	5.23014	1.03175e-197	1.21508e-196	ENSMUST00000105718	Zfp933	UTR3	24
10965	peak_10965	chr10	13213616	13214266	650.795	-	13213616	13214266	0	1	650	0	443	13672	6.29165	1.04791e-197	1.23333e-196	ENSMUST00000105546	Phactr2	UTR3	18
5114	peak_5114	chr5	92054475	92055050	650.598	+	92054475	92055050	0	1	575	0	1760	13363	4.24579	1.20251e-197	1.41439e-196	ENSMUST00000202258	G3bp2	UTR3	14
15930	peak_15930	chr16	89788610	89789485	650.36	-	89788610	89789485	0	1	875	0	476	10639	5.36146	1.41856e-197	1.66745e-196	ENSMUST00000178095	Tiam1	UTR3	28
12809	peak_12809	chr12	49384192	49386217	650.114	+	49384192	49386217	0	1	2025	0	16904	382913	4.59362	1.68346e-197	1.97759e-196	ENSMUST00000021333	Foxg1	UTR5	24
15916	peak_15916	chr16	76293949	76294749	650.094	-	76293949	76294749	0	1	800	0	270	5898	5.53219	1.708e-197	2.00515e-196	ENSMUST00000054178	Nrip1	LastExon	19
3374	peak_3374	chr3	83919560	83922375	649.301	-	83919560	83922375	0	2	39436	0,2379	1209	13729	4.68694	2.96269e-197	3.47594e-196	ENSMUST00000194432	Tmem131l	UTR3	15
2286	peak_2286	chr2	91644743	91646143	649.284	-	91644743	91646143	0	1	1400	0	394	10289	5.08761	2.99826e-197	3.51546e-196	ENSMUST00000111333	Zfp408	UTR3	20
1038	peak_1038	chr1	161834116	161834991	649.243	-	161834116	161834991	0	1	875	0	566	9404	5.39809	3.086e-197	3.61605e-196	ENSMUST00000048377	Suco	Exon	20
12850	peak_12850	chr12	69184232	69186057	649.098	+	69184232	69186057	0	1	1825	0	835	15794	4.9149	3.41558e-197	3.99973e-196	ENSMUST00000060579	Mgat2	UTR5	33
1716	peak_1716	chr2	129810656	129827867	648.952	+	129810656	129827867	0	2	581,94	0,17117	234	9065	6.39817	3.78263e-197	4.42677e-196	ENSMUST00000165413	Stk35	Exon	26
2936	peak_2936	chr3	87931382	87938630	648.7	+	87931382	87938630	0	2	893,57	0,7191	976	15540	5.25187	4.50648e-197	5.27058e-196	ENSMUST00000055984	Isg20l2	UTR5	22
4812	peak_4812	chr4	154058127	154059102	648.523	-	154058127	154059102	0	1	975	0	205	7359	6.03027	5.09838e-197	5.9591e-196	ENSMUST00000097762	Trp73	UTR3	26
14613	peak_14613	chr14	67015756	67016481	648.418	-	67015756	67016481	0	1	725	0	584	5915	4.69411	5.4855e-197	6.40755e-196	ENSMUST00000225251	Ppp2r2a	UTR3	13
2800	peak_2800	chr3	30607255	30607780	648.403	+	30607255	30607780	0	1	525	0	475	6947	5.17528	5.54841e-197	6.47697e-196	ENSMUST00000195751	Mynn	UTR3	10
5483	peak_5483	chr5	143925445	143925895	648.343	+	143925445	143925895	0	1	450	0	185	4707	5.80894	5.78639e-197	6.75055e-196	ENSMUST00000126331	Pms2	UTR5	16
2402	peak_2402	chr2	121232241	121236729	648.212	-	121232241	121236729	0	2	181157	0,3331	4113	33873	4.22507	6.34105e-197	7.393e-196	ENSMUST00000131245	Trp53bp1	Exon	37
11049	peak_11049	chr10	49100609	49101059	648.159	-	49100609	49101059	0	1	450	0	289	6750	5.83162	6.58069e-197	7.66759e-196	ENSMUST00000218598	Grik2	UTR3	8
11056	peak_11056	chr10	53537228	53538628	648.125	-	53537228	53538628	0	1	1400	0	304	6370	5.45912	6.74469e-197	7.85377e-196	ENSMUST00000220007	Mcm9	UTR3	36
12525	peak_12525	chr11	98157453	98158253	647.984	-	98157453	98158253	0	1	800	0	1244	11280	4.26179	7.43717e-197	8.65471e-196	ENSMUST00000147933	Med1	UTR3	15
4280	peak_4280	chr4	34805987	34806912	647.933	-	34805987	34806912	0	1	925	0	1631	13100	4.31037	7.70941e-197	8.96592e-196	ENSMUST00000047950	Zfp292	LastExon	26
8118	peak_8118	chr7	105764196	105765021	647.574	-	105764196	105765021	0	1	825	0	1067	14427	4.40349	9.89565e-197	1.15013e-195	ENSMUST00000154659	Dchs1	UTR3	19
5338	peak_5338	chr5	124885033	124885958	647.449	+	124885033	124885958	0	1	925	0	2345	31259	5.00067	1.08016e-196	1.25464e-195	ENSMUST00000134473	Zfp664	UTR5	15
11912	peak_11912	chr11	101434925	101435673	647.089	+	101434925	101435673	0	1	748	0	169	4540	5.89979	1.3865e-196	1.60947e-195	ENSMUST00000040561	Rundc1	UTR3	16
9633	peak_9633	chr9	59314929	59315704	646.941	+	59314929	59315704	0	1	775	0	268	7200	6.0151	1.5377e-196	1.78387e-195	ENSMUST00000214361	Adpgk	UTR5	20
4275	peak_4275	chr4	32804959	32806384	646.72	-	32804959	32806384	0	1	1425	0	898	14480	5.30915	1.79368e-196	2.07953e-195	ENSMUST00000084750	Ankrd6	UTR3	35
14453	peak_14453	chr14	24157884	24158684	646.629	-	24157884	24158684	0	1	800	0	818	12783	4.5882	1.91065e-196	2.21377e-195	ENSMUST00000090398	Dlg5	Exon	19
856	peak_856	chr1	119659018	119659893	645.81	-	119659018	119659893	0	1	875	0	497	10632	5.66588	3.37316e-196	3.90586e-195	ENSMUST00000166624	Ptpn4	UTR3	18
5531	peak_5531	chr5	150543173	150547985	645.757	+	150543173	150547985	0	3	284,96,45	0,1721,4767	208	6487	6.29313	3.50188e-196	4.05239e-195	ENSMUST00000202313	Brca2	Exon	18
4342	peak_4342	chr4	45399022	45399847	645.606	-	45399022	45399847	0	1	825	0	657	11619	5.04555	3.89087e-196	4.49973e-195	ENSMUST00000116341	Slc25a51	UTR3	14
14025	peak_14025	chr13	101684010	101684435	645.573	-	101684010	101684435	0	1	425	0	177	11729	7.38803	3.98341e-196	4.6039e-195	ENSMUST00000035532	Pik3r1	UTR3	10
6682	peak_6682	chr6	71607542	71611865	645.562	-	71607542	71611865	0	2	64361	0,3962	713	10252	5.12723	4.0172e-196	4.64007e-195	ENSMUST00000206704	Kdm3a	UTR3	15
5562	peak_5562	chr5	20919564	20920089	645.38	-	20919564	20920089	0	1	525	0	284	5316	5.52048	4.56023e-196	5.26404e-195	ENSMUST00000196780	Rsbn1l	Exon	9
13331	peak_13331	chr12	102753674	102754074	645.009	-	102753674	102754074	0	1	400	0	269	4335	5.34998	5.89924e-196	6.8055e-195	ENSMUST00000173969	Gon7	UTR3	12
1060	peak_1060	chr1	165593305	165593630	644.965	-	165593305	165593630	0	1	325	0	674	8641	4.97274	6.08599e-196	7.01659e-195	ENSMUST00000194437	Mpzl1	UTR3	8
17954	peak_17954	chr19	10857821	10858596	644.93	-	10857821	10858596	0	1	775	0	1257	24566	4.49502	6.23862e-196	7.18811e-195	ENSMUST00000120524	Tmem132a	UTR3	17
797	peak_797	chr1	88264945	88266470	644.825	-	88264945	88266470	0	1	1525	0	4189	77381	5.28031	6.71333e-196	7.73028e-195	ENSMUST00000147393	Hjurp	UTR3	32
6810	peak_6810	chr6	113171214	113193836	644.784	-	113171214	113193836	0	3	744,237,19	0,5231,22603	489	11128	4.87311	6.91192e-196	7.95405e-195	ENSMUST00000162280	Lhfpl4	UTR3	18
10900	peak_10900	chr10	126996502	126996977	644.776	+	126996502	126996977	0	1	475	0	608	16969	5.57473	6.95711e-196	8.00111e-195	ENSMUST00000105255	Ctdsp2	UTR3	13
6152	peak_6152	chr6	22254725	22255325	644.732	+	22254725	22255325	0	1	600	0	93	4465	6.87822	7.17623e-196	8.24801e-195	ENSMUST00000115383	Cped1	UTR3	13
17291	peak_17291	chr18	31781225	31782225	644.464	-	31781225	31782225	0	1	1000	0	659	7552	4.83571	8.64792e-196	9.93337e-195	ENSMUST00000180550	Gm26533	UTR3	18
2048	peak_2048	chr2	25939316	25940066	644.287	-	25939316	25940066	0	1	750	0	2009	19314	4.21788	9.78188e-196	1.1229e-194	ENSMUST00000143977	Camsap1	UTR3	19
4421	peak_4421	chr4	76107377	76129045	644.26	-	76107377	76129045	0	2	39561	0,21107	565	7085	4.97083	9.97391e-196	1.14424e-194	ENSMUST00000050757	Ptprd	Exon	17
5254	peak_5254	chr5	115342931	115343381	643.98	+	115342931	115343381	0	1	450	0	174	5225	6.04706	1.21111e-195	1.38857e-194	ENSMUST00000031508	Triap1	UTR3	13
8640	peak_8640	chr8	83271122	83271722	643.963	+	83271122	83271722	0	1	600	0	274	12095	6.24147	1.22627e-195	1.40508e-194	ENSMUST00000093393	Tbc1d9	LastExon	17
13483	peak_13483	chr13	41634562	41635012	643.098	+	41634562	41635012	0	1	450	0	196	5114	5.92879	2.23492e-195	2.55924e-194	ENSMUST00000129449	Tmem170b	LastExon	11
9209	peak_9209	chr8	89027947	89028722	643.078	-	89027947	89028722	0	1	775	0	1387	25380	5.42229	2.26874e-195	2.59636e-194	ENSMUST00000034090	Sall1	UTR3	16
2101	peak_2101	chr2	28834805	28836031	642.995	-	28834805	28836031	0	2	568,7	0,1219	533	8821	5.22155	2.4037e-195	2.74913e-194	ENSMUST00000037117	Gtf3c4	Exon	14
7808	peak_7808	chr7	28359603	28361028	642.844	-	28359603	28361028	0	1	1425	0	1309	21440	4.56194	2.66979e-195	3.05158e-194	ENSMUST00000128015	Plekhg2	UTR3	25
7740	peak_7740	chr7	16809969	16811944	642.736	-	16809969	16811944	0	1	1975	0	464	18404	5.36251	2.88004e-195	3.28988e-194	ENSMUST00000061390	Fkrp	UTR3	30
6946	peak_6946	chr6	134450500	134451050	642.708	-	134450500	134451050	0	1	550	0	532	8180	5.14146	2.93932e-195	3.35555e-194	ENSMUST00000111950	Lrp6	UTR3	14
17365	peak_17365	chr18	43531532	43531832	642.504	-	43531532	43531832	0	1	300	0	138	5454	6.46856	3.38616e-195	3.86329e-194	ENSMUST00000238185	Jakmip2	UTR3	11
14161	peak_14161	chr14	32208907	32209632	642.202	+	32208907	32209632	0	1	725	0	1236	14856	4.95504	4.17687e-195	4.76251e-194	ENSMUST00000022470	Parg	Exon	24
18441	peak_18441	chrX	53669177	53669677	642.012	-	53669177	53669677	0	1	500	0	110	6257	6.57765	4.76762e-195	5.43275e-194	ENSMUST00000088778	Rtl8b	UTR3	14
15902	peak_15902	chr16	64784530	64785180	642.007	-	64784530	64785180	0	1	650	0	166	3674	5.71316	4.78709e-195	5.4516e-194	ENSMUST00000052588	Zfp654	Exon	25
16892	peak_16892	chr18	22524144	22525719	641.779	+	22524144	22525719	0	1	1575	0	462	10350	5.63747	5.61084e-195	6.3858e-194	ENSMUST00000097655	Asxl3	LastExon	31
9025	peak_9025	chr8	31818027	31818352	641.673	-	31818027	31818352	0	1	325	0	197	7643	6.2985	6.04389e-195	6.87446e-194	ENSMUST00000208819	Nrg1	UTR3	9
144	peak_144	chr1	59867550	59868500	641.374	+	59867550	59868500	0	1	950	0	1630	16807	4.67883	7.44003e-195	8.45731e-194	ENSMUST00000087435	Bmpr2	Exon	26
12859	peak_12859	chr12	71075105	71075980	641.35	+	71075105	71075980	0	1	875	0	818	10823	5.00089	7.57125e-195	8.60122e-194	ENSMUST00000046305	Arid4a	Exon	26
7863	peak_7863	chr7	34639038	34640413	641.113	-	34639038	34640413	0	1	1375	0	1256	19801	4.63908	8.9265e-195	1.01346e-193	ENSMUST00000032709	Kctd15	UTR3	33
11795	peak_11795	chr11	84040834	84041484	641.11	+	84040834	84041484	0	1	650	0	213	7467	6.40781	8.94696e-195	1.01517e-193	ENSMUST00000184239	Synrg	UTR5	12
3992	peak_3992	chr4	123935781	123936631	641.081	+	123935781	123936631	0	1	850	0	418	7404	5.37312	9.13848e-195	1.03627e-193	ENSMUST00000155757	Rragc	UTR3	20
9264	peak_9264	chr8	106423910	106424285	640.988	-	106423910	106424285	0	1	375	0	167	3832	5.82179	9.75131e-195	1.10509e-193	ENSMUST00000213045	Zfp90	UTR3	6
1375	peak_1375	chr2	32761994	32762244	640.968	+	32761994	32762244	0	1	250	0	132	5226	6.31609	9.89601e-195	1.12081e-193	ENSMUST00000175763	Tor2a	UTR3	7
6790	peak_6790	chr6	97287216	97288366	640.915	-	97287216	97288366	0	1	1150	0	889	15721	5.45555	1.02703e-194	1.16249e-193	ENSMUST00000113359	Frmd4b	UTR3	35
7424	peak_7424	chr7	96910688	96911088	640.9	+	96910688	96911088	0	1	400	0	374	5641	5.25237	1.0382e-194	1.17442e-193	ENSMUST00000107166	Tenm4	UTR3	13
7162	peak_7162	chr7	27749187	27750112	640.485	+	27749187	27750112	0	1	925	0	1085	9797	4.51648	1.38552e-194	1.56636e-193	ENSMUST00000167955	Zfp60	LastExon	20
9586	peak_9586	chr9	54909701	54910076	640.077	+	54909701	54910076	0	1	375	0	495	8253	5.18353	1.83927e-194	2.07807e-193	ENSMUST00000034843	Ireb2	LastExon	12
13123	peak_13123	chr12	33134612	33135995	639.716	-	33134612	33135995	0	2	845,30	0,1353	223	5528	5.97743	2.36394e-194	2.66924e-193	ENSMUST00000145769	F730043M19Rik	UTR3	22
13710	peak_13710	chr13	17772311	17804041	639.636	-	17772311	17804041	0	2	646604	0,31126	1977	36426	4.49163	2.49915e-194	2.8202e-193	ENSMUST00000222848	Cdk13	UTR3	23
9283	peak_9283	chr8	109671846	109672571	639.631	-	109671846	109672571	0	1	725	0	737	8534	4.76817	2.50931e-194	2.82996e-193	ENSMUST00000212170	Ist1	UTR3	16
1578	peak_1578	chr2	112412666	112412991	639.596	+	112412666	112412991	0	1	325	0	120	4302	6.06542	2.5737e-194	2.90082e-193	ENSMUST00000028552	Katnbl1	UTR3	9
14839	peak_14839	chr15	76900945	76901305	639.338	+	76900945	76901305	0	1	360	0	113	4573	6.36705	3.07782e-194	3.46693e-193	ENSMUST00000230214	Gm49527	UTR3	8
8302	peak_8302	chr7	135698718	135700818	639.301	-	135698718	135700818	0	1	2100	0	10983	130395	4.91992	3.16048e-194	3.55788e-193	ENSMUST00000033310	Mki67	Exon	83
5389	peak_5389	chr5	135064955	135065365	639.24	+	135064955	135065365	0	1	410	0	93	4131	6.69439	3.29815e-194	3.71062e-193	ENSMUST00000071263	Dnajc30	UTR3	11
14446	peak_14446	chr14	21984411	21985411	639.146	-	21984411	21985411	0	1	1000	0	135	6918	6.3323	3.52422e-194	3.96257e-193	ENSMUST00000043409	Zfp503	UTR3	24
14866	peak_14866	chr15	80249450	80250300	639.123	+	80249450	80250300	0	1	850	0	413	8883	5.2614	3.58323e-194	4.02649e-193	ENSMUST00000228788	Mief1	UTR3	25
704	peak_704	chr1	63057580	63059130	638.904	-	63057580	63059130	0	1	1550	0	1082	16473	4.67105	4.17142e-194	4.68462e-193	ENSMUST00000172416	Ino80d	UTR3	19
6329	peak_6329	chr6	86368802	86369277	638.612	+	86368802	86369277	0	1	475	0	1184	15924	5.06791	5.1107e-194	5.736e-193	ENSMUST00000071492	Fam136a	LastExon	10
1419	peak_1419	chr2	52111992	52112942	638.369	+	52111992	52112942	0	1	950	0	1832	32579	5.50926	6.05026e-194	6.78642e-193	ENSMUST00000152178	Rif1	Exon	18
16059	peak_16059	chr17	21587910	21588610	638.265	+	21587910	21588610	0	1	700	0	127	3822	5.9342	6.50867e-194	7.29621e-193	ENSMUST00000088787	Zfp948	LastExon	23
9197	peak_9197	chr8	85640287	85642433	637.895	-	85640287	85642433	0	2	829,21	0,2125	548	16024	6.19908	8.41621e-194	9.42889e-193	ENSMUST00000215046	Neto2	UTR3	23
6883	peak_6883	chr6	120931731	120932231	637.778	-	120931731	120932231	0	1	500	0	226	4814	5.73011	9.13229e-194	1.0225e-192	ENSMUST00000207889	Mical3	UTR3	13
6266	peak_6266	chr6	62379868	62380418	637.692	+	62379868	62380418	0	1	550	0	177	7780	6.80055	9.69758e-194	1.08514e-192	ENSMUST00000232648	Ccser1	LastExon	18
12762	peak_12762	chr12	8791856	8792506	637.196	+	8791856	8792506	0	1	650	0	266	8427	6.00752	1.3683e-193	1.53018e-192	ENSMUST00000171158	Sdc1	UTR3	18
13970	peak_13970	chr13	89704451	89705676	637.186	-	89704451	89705676	0	1	1225	0	3048	19850	4.05471	1.37903e-193	1.54125e-192	ENSMUST00000109544	Vcan	Exon	36
1433	peak_1433	chr2	59843329	59844179	637.183	+	59843329	59844179	0	1	850	0	421	11042	5.45552	1.38244e-193	1.54414e-192	ENSMUST00000147650	Tanc1	UTR5	20
2401	peak_2401	chr2	121209268	121216028	637.086	-	121209268	121216028	0	4	84153176362	0,2001,2531,6398	1976	29831	4.8342	1.48035e-193	1.65251e-192	ENSMUST00000140582	Trp53bp1	UTR3	33
10699	peak_10699	chr10	75309799	75310399	636.904	+	75309799	75310399	0	1	600	0	533	7918	4.80008	1.68003e-193	1.87429e-192	ENSMUST00000218644	Specc1l	UTR5	15
12599	peak_12599	chr11	107072694	107073469	636.742	-	107072694	107073469	0	1	775	0	1635	13345	4.24489	1.88001e-193	2.09613e-192	ENSMUST00000106762	Bptf	Exon	22
5464	peak_5464	chr5	142457769	142458519	636.344	+	142457769	142458519	0	1	750	0	274	8233	5.47801	2.47961e-193	2.76301e-192	ENSMUST00000072837	Foxk1	UTR3	18
8649	peak_8649	chr8	83938417	83939492	635.708	+	83938417	83939492	0	1	1075	0	2568	52275	4.22291	3.8564e-193	4.2946e-192	ENSMUST00000124355	Adgrl1	UTR3	15
4712	peak_4712	chr4	140514609	140515334	635.524	-	140514609	140515334	0	1	725	0	467	9107	4.98759	4.3817e-193	4.87667e-192	ENSMUST00000039204	Arhgef10l	UTR3	14
13324	peak_13324	chr12	101878843	101883794	635.439	-	101878843	101883794	0	2	86539	0,4412	401	5588	5.15478	4.65086e-193	5.17314e-192	ENSMUST00000177480	Trip11	Exon	17
8891	peak_8891	chr8	122416745	122417220	635.344	+	122416745	122417220	0	1	475	0	338	5676	5.42384	4.97142e-193	5.5264e-192	ENSMUST00000176629	Zc3h18	UTR3	12
11097	peak_11097	chr10	67547536	67548661	635.334	-	67547536	67548661	0	1	1125	0	433	11783	5.06888	5.00731e-193	5.56298e-192	ENSMUST00000075686	Ado	UTR3	18
8038	peak_8038	chr7	89509634	89510659	635.303	-	89509634	89510659	0	1	1025	0	160	5330	6.18823	5.11891e-193	5.68358e-192	ENSMUST00000207932	Prss23	UTR3	23
498	peak_498	chr1	179625044	179625619	635.146	+	179625044	179625619	0	1	575	0	212	6837	6.00453	5.71223e-193	6.33857e-192	ENSMUST00000040706	Cnst	LastExon	15
11601	peak_11601	chr11	60783910	60785510	635.081	+	60783910	60785510	0	1	1600	0	365	8022	5.40387	5.9781e-193	6.62964e-192	ENSMUST00000056907	Smcr8	LastExon	35
9368	peak_9368	chr8	122890652	122891827	634.996	-	122890652	122891827	0	1	1175	0	1362	21068	4.39765	6.34689e-193	7.03444e-192	ENSMUST00000172906	Ankrd11	UTR3	24
17450	peak_17450	chr18	73970697	73971172	634.982	-	73970697	73971172	0	1	475	0	167	3938	5.73623	6.41186e-193	7.10222e-192	ENSMUST00000159162	Mapk4	UTR5	9
17366	peak_17366	chr18	43577396	43590686	634.947	-	43577396	43590686	0	3	113498139	0,4436,13151	896	13384	5.00799	6.57234e-193	7.27565e-192	ENSMUST00000082254	Jakmip2	Exon	21
7378	peak_7378	chr7	80224735	80226335	634.873	+	80224735	80226335	0	1	1600	0	432	9213	5.24121	6.92479e-193	7.66126e-192	ENSMUST00000205822	Sema4b	LastExon	41
12846	peak_12846	chr12	65106246	65113828	634.651	+	65106246	65113828	0	2	645,55	0,7527	218	6800	6.21837	8.08185e-193	8.93608e-192	ENSMUST00000222540	Fancm	UTR3	22
13408	peak_13408	chr13	14637304	14637804	634.327	+	14637304	14637804	0	1	500	0	265	4797	5.49674	1.01202e-192	1.11833e-191	ENSMUST00000038690	AW209491	LastExon	10
2967	peak_2967	chr3	88821050	88823567	634.307	+	88821050	88823567	0	2	749,26	0,2491	587	11385	5.17051	1.0266e-192	1.13377e-191	ENSMUST00000184958	1500004A13Rik	UTR3	20
13005	peak_13005	chr12	105836774	105837274	634.131	+	105836774	105837274	0	1	500	0	1073	14323	5.06324	1.16039e-192	1.28076e-191	ENSMUST00000169938	Papola	UTR3	19
15029	peak_15029	chr15	13034199	13034624	633.754	-	13034199	13034624	0	1	425	0	134	6414	6.58228	1.50787e-192	1.6633e-191	ENSMUST00000036439	Cdh6	UTR3	18
9041	peak_9041	chr8	36938060	36938610	633.593	-	36938060	36938610	0	1	550	0	164	4047	5.93693	1.68689e-192	1.85967e-191	ENSMUST00000179652	Dlc1	UTR3	18
7988	peak_7988	chr7	73429015	73429990	633.574	-	73429015	73429990	0	1	975	0	859	15986	5.13588	1.71049e-192	1.88457e-191	ENSMUST00000199809	Chd2	UTR3	22
31	peak_31	chr1	20936212	20937562	633.568	+	20936212	20937562	0	1	1350	0	318	6909	5.73174	1.71919e-192	1.89303e-191	ENSMUST00000068880	Paqr8	UTR3	35
6510	peak_6510	chr6	146597379	146597779	633.465	+	146597379	146597779	0	1	400	0	477	7704	5.35998	1.84755e-192	2.03318e-191	ENSMUST00000111663	Fgfr1op2	LastExon	8
8373	peak_8373	chr8	12395694	12398094	633.283	+	12395694	12398094	0	1	2400	0	2143	73828	4.88032	2.09695e-192	2.30628e-191	ENSMUST00000180353	Sox1	UTR5	35
3561	peak_3561	chr3	122949129	122949729	633.196	-	122949129	122949729	0	1	600	0	117	3655	6.20421	2.22742e-192	2.44832e-191	ENSMUST00000198814	Usp53	UTR3	15
11578	peak_11578	chr11	60188870	60190770	632.568	+	60188870	60190770	0	1	1900	0	1872	31824	4.13979	3.4449e-192	3.78431e-191	ENSMUST00000090806	Rai1	LastExon	37
13689	peak_13689	chr13	119469644	119470069	632.45	+	119469644	119470069	0	1	425	0	413	6680	5.32764	3.74095e-192	4.10711e-191	ENSMUST00000224312	4833420G17Rik	Exon	10
18025	peak_18025	chr19	43663821	43664571	632.449	-	43663821	43664571	0	1	750	0	399	8984	5.17591	3.74559e-192	4.10978e-191	ENSMUST00000235953	Slc25a28	UTR3	11
5664	peak_5664	chr5	41813169	41816905	632.421	-	41813169	41816905	0	3	37,65,698	0,961,3038	635	9626	4.93378	3.82059e-192	4.18961e-191	ENSMUST00000202908	Bod1l	Exon	23
7030	peak_7030	chr7	12890785	12891585	632.345	+	12890785	12891585	0	1	800	0	253	5541	5.64144	4.0302e-192	4.41686e-191	ENSMUST00000081891	Zfp128	UTR5	20
2911	peak_2911	chr3	69553718	69554968	632.114	+	69553718	69554968	0	1	1250	0	550	8067	5.03598	4.73242e-192	5.18341e-191	ENSMUST00000029355	Ppm1l	UTR3	25
17800	peak_17800	chr19	46501747	46502822	632.057	+	46501747	46502822	0	1	1075	0	1385	48954	4.64984	4.92575e-192	5.39199e-191	ENSMUST00000026008	Trim8	UTR5	15
14452	peak_14452	chr14	24134852	24135527	631.938	-	24134852	24135527	0	1	675	0	385	8037	5.23086	5.35495e-192	5.85838e-191	ENSMUST00000090398	Dlg5	UTR3	20
13630	peak_13630	chr13	93304606	93308087	631.852	+	93304606	93308087	0	2	696,54	0,3427	459	7592	5.3471	5.68478e-192	6.21556e-191	ENSMUST00000080127	Homer1	UTR5	13
8283	peak_8283	chr7	132236504	132238279	631.572	-	132236504	132238279	0	1	1775	0	925	16654	5.22941	6.90876e-192	7.54939e-191	ENSMUST00000080215	Chst15	UTR3	30
925	peak_925	chr1	134076969	134077519	631.177	-	134076969	134077519	0	1	550	0	753	8838	4.64984	9.09218e-192	9.92945e-191	ENSMUST00000020692	Btg2	UTR3	7
2790	peak_2790	chr3	19895310	19895960	631.029	+	19895310	19895960	0	1	650	0	444	8448	5.04266	1.00807e-191	1.10025e-190	ENSMUST00000198527	4632415L05Rik	UTR5	10
10619	peak_10619	chr10	58270725	58271100	630.927	+	58270725	58271100	0	1	375	0	311	5013	5.2812	1.08222e-191	1.18049e-190	ENSMUST00000162860	Gcc2	Exon	14
9003	peak_9003	chr8	25175258	25182679	630.843	-	25175258	25182679	0	3	7,61,857	0,2675,6564	665	10963	4.88048	1.14789e-191	1.25139e-190	ENSMUST00000211622	Tacc1	Exon	20
14192	peak_14192	chr14	47003286	47052934	630.702	+	47003286	47052934	0	3	71,519,85	0,12990,49563	251	6834	5.75704	1.26668e-191	1.38009e-190	ENSMUST00000125113	Samd4	UTR5	17
14936	peak_14936	chr15	96371395	96378821	630.542	+	96371395	96378821	0	2	1367,8	0,7418	2765	30411	4.56027	1.41544e-191	1.54127e-190	ENSMUST00000096250	Arid2	Exon	34
10253	peak_10253	chr9	66847271	66847721	630.251	-	66847271	66847721	0	1	450	0	495	6872	5.11176	1.73289e-191	1.88583e-190	ENSMUST00000041139	Rab8b	UTR3	13
17258	peak_17258	chr18	13817277	13844861	629.951	-	13817277	13844861	0	2	451080	0,26504	2120	28098	4.51321	2.13539e-191	2.3225e-190	ENSMUST00000234410	Zfp521	Exon	28
16861	peak_16861	chr18	4672555	4673005	629.707	+	4672555	4673005	0	1	450	0	251	5237	5.40468	2.52904e-191	2.74904e-190	ENSMUST00000234153	Jcad	Exon	7
9355	peak_9355	chr8	121882074	121882849	629.384	-	121882074	121882849	0	1	775	0	1124	18630	4.91125	3.16706e-191	3.44056e-190	ENSMUST00000045557	Slc7a5	UTR3	24
6182	peak_6182	chr6	38463732	38464032	629.131	+	38463732	38464032	0	1	300	0	579	6504	4.77227	3.77554e-191	4.09919e-190	ENSMUST00000161280	Ubn2	UTR5	9
3805	peak_3805	chr4	59690412	59691237	629.104	+	59690412	59691237	0	1	825	0	636	15151	5.70543	3.84923e-191	4.17676e-190	ENSMUST00000052420	E130308A19Rik	Exon	33
2502	peak_2502	chr2	146342013	146342588	628.988	-	146342013	146342588	0	1	575	0	455	8688	5.44186	4.17394e-191	4.52647e-190	ENSMUST00000146307	Ralgapa2	Exon	13
14539	peak_14539	chr14	54856485	54857760	628.792	-	54856485	54857760	0	1	1275	0	337	7227	5.6465	4.78511e-191	5.18624e-190	ENSMUST00000142283	Homez	UTR3	29
6121	peak_6121	chr6	5159555	5160430	628.784	+	5159555	5160430	0	1	875	0	995	9469	4.49806	4.81187e-191	5.21221e-190	ENSMUST00000176263	Ppp1r9a	UTR3	20
11408	peak_11408	chr11	6596253	6596744	628.773	+	6596253	6596744	0	1	491	0	262	8482	5.57952	4.85445e-191	5.25528e-190	ENSMUST00000109721	Ccm2	LastExon	13
14907	peak_14907	chr15	88780752	88782252	628.705	+	88780752	88782252	0	1	1500	0	561	8356	4.99365	5.09132e-191	5.5085e-190	ENSMUST00000041297	Zbed4	LastExon	33
3089	peak_3089	chr3	103962325	103962700	628.627	+	103962325	103962700	0	1	375	0	147	9401	7.31937	5.37444e-191	5.81144e-190	ENSMUST00000151927	Rsbn1	UTR3	15
3607	peak_3607	chr3	144434027	144434627	628.343	-	144434027	144434627	0	1	600	0	1188	18595	5.29181	6.5476e-191	7.07589e-190	ENSMUST00000043325	Hs2st1	UTR3	10
16339	peak_16339	chr17	56711033	56711769	628.287	+	56711033	56711769	0	1	736	0	567	9745	4.74429	6.81424e-191	7.35977e-190	ENSMUST00000233319	Ranbp3	UTR3	21
16654	peak_16654	chr17	36260272	36260772	627.882	-	36260272	36260772	0	1	500	0	254	7636	5.83517	9.02823e-191	9.74537e-190	ENSMUST00000173369	Trim39	UTR3	12
7323	peak_7323	chr7	64337558	64338258	627.836	+	64337558	64338258	0	1	700	0	105	4289	6.62552	9.32226e-191	1.00569e-189	ENSMUST00000173374	Gm20457	UTR3	17
2791	peak_2791	chr3	22210417	22210942	627.708	+	22210417	22210942	0	1	525	0	788	8013	4.68997	1.01948e-190	1.09919e-189	ENSMUST00000201509	Tbl1xr1	UTR3	14
1977	peak_1977	chr2	3328973	3329848	627.548	-	3328973	3329848	0	1	875	0	138	4080	6.23339	1.13995e-190	1.22836e-189	ENSMUST00000062672	Rpp38	UTR3	26
3230	peak_3230	chr3	9434485	9435960	627.223	-	9434485	9435960	0	1	1475	0	818	10883	5.01793	1.4286e-190	1.53851e-189	ENSMUST00000041124	Zfp704	UTR3	33
7037	peak_7037	chr7	12971735	12972235	627.081	+	12971735	12972235	0	1	500	0	161	5065	6.26137	1.57701e-190	1.69735e-189	ENSMUST00000128293	Zfp324	UTR3	15
16813	peak_16813	chr17	80047910	80048335	627.069	-	80047910	80048335	0	1	425	0	148	3800	6.03288	1.5912e-190	1.71165e-189	ENSMUST00000184889	Hnrnpll	UTR3	15
10197	peak_10197	chr9	58196997	58198897	626.782	-	58196997	58198897	0	1	1900	0	10970	119842	3.78257	1.94193e-190	2.08772e-189	ENSMUST00000215950	Islr2	UTR3	27
17725	peak_17725	chr19	40911780	40912930	626.745	+	40911780	40912930	0	1	1150	0	322	6959	5.66063	1.99451e-190	2.143e-189	ENSMUST00000235207	Zfp518a	LastExon	34
12609	peak_12609	chr11	107732356	107732781	626.626	-	107732356	107732781	0	1	425	0	419	5642	4.83842	2.16652e-190	2.32648e-189	ENSMUST00000021066	Cacng4	UTR3	11
669	peak_669	chr1	53346668	53347271	626.391	-	53346668	53347271	0	2	93257	0,346	597	7283	4.91559	2.55119e-190	2.73798e-189	ENSMUST00000027264	Asnsd1	Exon	9
2595	peak_2595	chr2	158007087	158008087	626.152	-	158007087	158008087	0	1	1000	0	480	8833	5.43017	3.01406e-190	3.23287e-189	ENSMUST00000109522	Tti1	Exon	13
10997	peak_10997	chr10	30690760	30691560	625.742	-	30690760	30691560	0	1	800	0	293	5577	5.59916	4.00666e-190	4.29505e-189	ENSMUST00000213836	Ncoa7	Exon	26
3516	peak_3516	chr3	108108679	108109154	625.658	-	108108679	108109154	0	1	475	0	1141	11537	4.6049	4.2472e-190	4.55029e-189	ENSMUST00000000001	Gnai3	UTR3	18
12934	peak_12934	chr12	85014707	85028783	625.592	+	85014707	85028783	0	2	886,14	0,14062	2033	28759	4.63474	4.44966e-190	4.76446e-189	ENSMUST00000164558	Ylpm1	Exon	18
4048	peak_4048	chr4	129218989	129219314	625.561	+	129218989	129219314	0	1	325	0	336	5994	5.18009	4.54865e-190	4.86765e-189	ENSMUST00000106054	Yars	UTR3	9
5667	peak_5667	chr5	41819205	41819880	625.556	-	41819205	41819880	0	1	675	0	801	7779	4.54939	4.56703e-190	4.88452e-189	ENSMUST00000202908	Bod1l	Exon	18
988	peak_988	chr1	155097566	155099291	625.258	-	155097566	155099291	0	1	1725	0	3278	85195	4.92341	5.61989e-190	6.00713e-189	ENSMUST00000055322	Ier5	UTR3	28
4571	peak_4571	chr4	126164981	126165556	624.873	-	126164981	126165556	0	1	575	0	2017	26269	4.65915	7.34385e-190	7.84537e-189	ENSMUST00000140390	Thrap3	UTR3	11
5285	peak_5285	chr5	118762842	118763542	624.778	+	118762842	118763542	0	1	700	0	668	12347	5.08692	7.84493e-190	8.37587e-189	ENSMUST00000201010	Med13l	UTR3	10
14086	peak_14086	chr14	8055748	8056548	624.613	+	8055748	8056548	0	1	800	0	138	4483	6.32767	8.80061e-190	9.39084e-189	ENSMUST00000225234	Abhd6	UTR3	24
10632	peak_10632	chr10	59222177	59224102	624.597	+	59222177	59224102	0	1	1925	0	445	13151	5.68881	8.90521e-190	9.49702e-189	ENSMUST00000182161	Sowahc	LastExon	37
12988	peak_12988	chr12	102472095	102472470	624.569	+	102472095	102472470	0	1	375	0	284	4983	5.37202	9.08454e-190	9.68273e-189	ENSMUST00000021609	Golga5	Exon	9
4948	peak_4948	chr5	30917343	30918793	624.388	+	30917343	30918793	0	1	1450	0	448	14199	5.05202	1.03048e-189	1.09771e-188	ENSMUST00000201169	Emilin1	UTR5	24
17244	peak_17244	chr18	6437050	6439834	624.18	-	6437050	6439834	0	2	257243	0,2541	662	7962	4.87256	1.19107e-189	1.26805e-188	ENSMUST00000028100	Epc1	UTR3	9
14296	peak_14296	chr14	62607130	62607980	623.889	+	62607130	62607980	0	1	850	0	198	4325	5.74731	1.45885e-189	1.55136e-188	ENSMUST00000039064	Fam124a	UTR3	21
11253	peak_11253	chr10	87491368	87492354	623.889	-	87491368	87492354	0	2	623,2	0,984	773	9651	4.91759	1.45828e-189	1.55136e-188	ENSMUST00000020243	Ascl1	UTR3	17
10115	peak_10115	chr9	50607289	50607814	623.83	-	50607289	50607814	0	1	525	0	491	5648	4.86936	1.52027e-189	1.61575e-188	ENSMUST00000171462	Nkapd1	UTR3	13
10307	peak_10307	chr9	87192197	87193597	623.693	-	87192197	87193597	0	2	725,25	0,1375	320	11064	6.40419	1.67328e-189	1.77736e-188	ENSMUST00000093802	Cep162	UTR3	27
16873	peak_16873	chr18	7906031	7916108	623.678	+	7906031	7916108	0	3	13,309,78	0,4484,9999	1273	13266	4.67781	1.69179e-189	1.796e-188	ENSMUST00000167057	Wac	UTR5	11
17509	peak_17509	chr18	84561792	84562592	623.55	-	84561792	84562592	0	1	800	0	499	7494	5.22619	1.84881e-189	1.96158e-188	ENSMUST00000125763	Zfp407	Exon	21
3619	peak_3619	chr3	152185193	152186777	623.377	-	152185193	152186777	0	2	187363	0,1221	249	5520	5.84137	2.08593e-189	2.21189e-188	ENSMUST00000029669	Dnajb4	Exon	14
13551	peak_13551	chr13	55609347	55609972	623.202	+	55609347	55609972	0	1	625	0	234	6549	5.72889	2.3561e-189	2.49695e-188	ENSMUST00000064701	B4galt7	LastExon	18
15267	peak_15267	chr15	84554422	84555122	623.169	-	84554422	84555122	0	1	700	0	611	9019	4.63748	2.4122e-189	2.55496e-188	ENSMUST00000069476	Rtl6	UTR3	18
8262	peak_8262	chr7	127866019	127867094	623.15	-	127866019	127867094	0	1	1075	0	537	10373	4.65934	2.44626e-189	2.58957e-188	ENSMUST00000106262	Zfp668	UTR3	16
3335	peak_3335	chr3	63697683	63698408	623.125	-	63697683	63698408	0	1	725	0	192	5542	6.14589	2.49007e-189	2.63444e-188	ENSMUST00000159676	Plch1	UTR3	21
14755	peak_14755	chr15	31617079	31617629	623.086	+	31617079	31617629	0	1	550	0	153	5182	6.25485	2.55906e-189	2.70589e-188	ENSMUST00000160146	Fam173b	UTR5	12
15211	peak_15211	chr15	79418680	79419947	623.012	-	79418680	79419947	0	2	507,43	0,1224	1785	23811	4.84867	2.69655e-189	2.84965e-188	ENSMUST00000117786	Csnk1e	UTR3	15
7942	peak_7942	chr7	51861001	51861826	622.968	-	51861001	51861826	0	1	825	0	256	11006	5.93436	2.78036e-189	2.93656e-188	ENSMUST00000169357	Fancf	UTR3	17
9571	peak_9571	chr9	50879979	50880729	622.876	+	50879979	50880729	0	1	750	0	451	5197	4.87282	2.96563e-189	3.13047e-188	ENSMUST00000175926	Ppp2r1b	UTR3	18
18555	peak_18555	chrX	134749485	134750085	622.693	-	134749485	134750085	0	1	600	0	299	6965	5.66823	3.36902e-189	3.55426e-188	ENSMUST00000052431	Armcx6	LastExon	20
6065	peak_6065	chr5	143172210	143173035	622.422	-	143172210	143173035	0	1	825	0	148	3867	6.05588	4.06779e-189	4.28902e-188	ENSMUST00000166382	Rbak	UTR3	19
2587	peak_2587	chr2	157017223	157018423	622.088	-	157017223	157018423	0	1	1200	0	1790	20036	4.279	5.12828e-189	5.40413e-188	ENSMUST00000069098	Soga1	UTR3	29
15277	peak_15277	chr15	85536213	85537663	622.027	-	85536213	85537663	0	1	1450	0	1665	46346	5.28123	5.35608e-189	5.64099e-188	ENSMUST00000229191	Wnt7b	UTR3	30
1632	peak_1632	chr2	119903136	119903586	621.933	+	119903136	119903586	0	1	450	0	542	6467	4.93357	5.71811e-189	6.01888e-188	ENSMUST00000129405	Mga	UTR5	9
4155	peak_4155	chr4	147868978	147869578	621.545	+	147868978	147869578	0	1	600	0	203	5926	6.0808	7.48992e-189	7.87499e-188	ENSMUST00000094481	Fv1	LastExon	17
17870	peak_17870	chr19	4318768	4319268	621.545	-	4318768	4319268	0	1	500	0	505	8056	5.00987	7.48834e-189	7.87499e-188	ENSMUST00000235335	Kdm2a	UTR3	11
2461	peak_2461	chr2	130874158	130875483	621.396	-	130874158	130875483	0	1	1325	0	153	8978	6.49773	8.31225e-189	8.73466e-188	ENSMUST00000135110	A730017L22Rik	UTR3	38
8115	peak_8115	chr7	105758228	105759071	621.265	-	105758228	105759071	0	2	48677	0,166	1149	13806	4.16576	9.10405e-189	9.56131e-188	ENSMUST00000078482	Dchs1	Exon	14
6148	peak_6148	chr6	21973682	21973982	621.16	+	21973682	21973982	0	1	300	0	209	4432	5.75162	9.80202e-189	1.02885e-187	ENSMUST00000136200	Ing3	UTR3	6
10544	peak_10544	chr10	20325379	20325754	621.136	+	20325379	20325754	0	1	375	0	2373	17014	4.18645	9.96694e-189	1.04558e-187	ENSMUST00000191438	Bclaf1	Exon	6
12702	peak_12702	chr11	119038529	119039354	621.116	-	119038529	119039354	0	1	825	0	301	9182	5.56497	1.01111e-188	1.0601e-187	ENSMUST00000026663	Cbx8	UTR3	26
8405	peak_8405	chr8	15011274	15029871	620.999	+	15011274	15029871	0	2	2043221	0,15376	1867	61609	5.09963	1.09751e-188	1.15004e-187	ENSMUST00000192473	Gm37844	UTR3	49
6953	peak_6953	chr6	134760905	134761205	620.956	-	134760905	134761205	0	1	300	0	478	6455	5.10509	1.1309e-188	1.18436e-187	ENSMUST00000149776	Dusp16	Exon	4
12826	peak_12826	chr12	54067871	54069271	620.948	+	54067871	54069271	0	1	1400	0	508	15476	4.98877	1.13836e-188	1.19151e-187	ENSMUST00000223057	Npas3	LastExon	28
10206	peak_10206	chr9	58876703	58878073	620.634	-	58876703	58878073	0	2	654,46	0,1324	609	13629	5.72195	1.41605e-188	1.48133e-187	ENSMUST00000214547	Neo1	UTR3	22
3061	peak_3061	chr3	98425274	98429085	620.555	+	98425274	98429085	0	2	2261924	0,1887	804	15968	4.44754	1.4962e-188	1.56429e-187	ENSMUST00000056096	Zfp697	LastExon	29
2023	peak_2023	chr2	24791318	24791993	620.539	-	24791318	24791993	0	1	675	0	936	11982	4.6436	1.51405e-188	1.58207e-187	ENSMUST00000091348	Ehmt1	UTR3	14
3933	peak_3933	chr4	115041376	115042176	620.453	+	115041376	115042176	0	1	800	0	222	7742	6.44836	1.60734e-188	1.67861e-187	ENSMUST00000141933	Stil	UTR3	25
4902	peak_4902	chr5	23819497	23820369	620.132	+	23819497	23820369	0	1	872	0	255	4204	5.3994	2.00895e-188	2.09685e-187	ENSMUST00000124680	Rint1	UTR5	32
6001	peak_6001	chr5	136274410	136275335	619.871	-	136274410	136275335	0	1	925	0	889	26041	4.85239	2.40843e-188	2.5124e-187	ENSMUST00000163906	Cux1	UTR3	9
10745	peak_10745	chr10	80311132	80317207	619.865	+	80311132	80317207	0	1	6075	0	10397	231678	4.49327	2.4207e-188	2.52379e-187	ENSMUST00000020349	Apc2	LastExon	104
12214	peak_12214	chr11	50266193	50266693	619.776	-	50266193	50266693	0	1	500	0	345	9160	5.35303	2.57574e-188	2.68393e-187	ENSMUST00000059458	Maml1	Exon	11
2697	peak_2697	chr2	168925442	168926542	619.753	-	168925442	168926542	0	1	1100	0	396	11937	5.50293	2.61946e-188	2.72796e-187	ENSMUST00000087971	Zfp64	UTR3	22
17994	peak_17994	chr19	29811657	29812382	619.707	-	29811657	29812382	0	1	725	0	208	3569	5.44009	2.70479e-188	2.81525e-187	ENSMUST00000099525	Ranbp6	LastExon	17
8956	peak_8956	chr8	9233051	9770622	619.61	-	9233051	9770622	0	2	54546	0,537025	151	6992	5.86814	2.89448e-188	3.01101e-187	ENSMUST00000208933	Fam155a	Exon	10
11748	peak_11748	chr11	78022515	78024843	619.413	+	78022515	78024843	0	3	1,793,31	0,511,2297	838	16036	4.86907	3.32093e-188	3.45269e-187	ENSMUST00000153428	Phf12	Exon	18
13210	peak_13210	chr12	78963844	78964894	619.098	-	78963844	78964894	0	1	1050	0	485	29755	6.4471	4.13299e-188	4.29458e-187	ENSMUST00000056660	Tmem229b	UTR3	22
17495	peak_17495	chr18	82597042	82597567	618.647	-	82597042	82597567	0	1	525	0	369	6762	5.315	5.65422e-188	5.872e-187	ENSMUST00000183048	Zfp236	UTR3	12
1468	peak_1468	chr2	71856016	71856766	618.628	+	71856016	71856766	0	1	750	0	374	6897	5.56878	5.72994e-188	5.94733e-187	ENSMUST00000028522	Itga6	UTR3	15
15805	peak_15805	chr16	30513379	30514629	618.538	-	30513379	30514629	0	1	1250	0	1139	17724	4.84054	6.10543e-188	6.33353e-187	ENSMUST00000149110	Tmem44	UTR3	35
1170	peak_1170	chr1	189653737	189654387	618.491	-	189653737	189654387	0	1	650	0	1623	21620	5.09391	6.30834e-188	6.54038e-187	ENSMUST00000171929	Cenpf	Exon	17
15816	peak_15816	chr16	31988960	31990235	617.954	-	31988960	31990235	0	1	1275	0	949	11474	4.88642	9.15671e-188	9.48825e-187	ENSMUST00000144320	Senp5	UTR3	43
13916	peak_13916	chr13	67705855	67706905	617.945	-	67705855	67706905	0	1	1050	0	234	5655	5.90899	9.22301e-188	9.55163e-187	ENSMUST00000073157	Zfp65	UTR3	23
14358	peak_14358	chr14	76415610	76417660	617.867	+	76415610	76417660	0	1	2050	0	4762	54693	3.94592	9.7377e-188	1.00791e-186	ENSMUST00000177333	Tsc22d1	UTR5	24
2470	peak_2470	chr2	131302488	131303488	617.628	-	131302488	131303488	0	1	1000	0	392	7533	5.2808	1.15026e-187	1.18993e-186	ENSMUST00000183902	Rnf24	UTR3	24
2181	peak_2181	chr2	44994658	44996999	617.465	-	44994658	44996999	0	2	1974	0,1367	2027	38981	5.58705	1.28809e-187	1.33176e-186	ENSMUST00000076836	Zeb2	Exon	29
12392	peak_12392	chr11	76781648	76782273	617.447	-	76781648	76782273	0	1	625	0	310	4680	5.25036	1.3056e-187	1.34912e-186	ENSMUST00000021201	Cpd	UTR3	15
9928	peak_9928	chr9	122166414	122168039	617.33	+	122166414	122168039	0	1	1625	0	659	11788	4.75754	1.41606e-187	1.46245e-186	ENSMUST00000145384	Snrk	UTR5	36
7415	peak_7415	chr7	93080078	93081715	617.265	+	93080078	93081715	0	2	905731	0,906	637	19055	5.12633	1.48257e-187	1.53029e-186	ENSMUST00000191246	Gm9934	UTR3	39
1972	peak_1972	chr2	181720282	181720782	617.206	+	181720282	181720782	0	1	500	0	102	5131	6.94772	1.54519e-187	1.59404e-186	ENSMUST00000108768	Oprl1	UTR3	12
18546	peak_18546	chrX	111622427	111660484	617.005	-	111622427	111660484	0	3	20,54,851	0,27409,37206	143	3263	5.84808	1.77676e-187	1.83192e-186	ENSMUST00000038472	Hdx	Exon	31
15227	peak_15227	chr15	81013005	81013630	616.959	-	81013005	81013630	0	1	625	0	169	6950	5.74486	1.83585e-187	1.89179e-186	ENSMUST00000131235	Mrtfa	UTR3	16
8691	peak_8691	chr8	93956177	93956552	616.821	+	93956177	93956552	0	1	375	0	789	15113	4.90289	2.02153e-187	2.08198e-186	ENSMUST00000144451	Gnao1	UTR5	10
2156	peak_2156	chr2	34852387	34852787	616.75	-	34852387	34852787	0	1	400	0	270	5029	5.48758	2.12349e-187	2.18579e-186	ENSMUST00000135575	Psmd5	UTR3	10
16936	peak_16936	chr18	34808259	34810378	616.676	+	34808259	34810378	0	2	1230120	0,1999	2043	22947	4.28112	2.23702e-187	2.30138e-186	ENSMUST00000225195	Kdm3b	Exon	20
4336	peak_4336	chr4	44994716	45011006	616.236	-	44994716	45011006	0	2	670,55	0,16235	346	7562	5.22857	3.03771e-187	3.12338e-186	ENSMUST00000131991	Zbtb5	LastExon	17
17118	peak_17118	chr18	52906655	52915313	616.069	+	52906655	52915313	0	3	822,71,7	0,1954,8651	801	11457	5.01498	3.41145e-187	3.50572e-186	ENSMUST00000180259	Sncaip	UTR3	31
2845	peak_2845	chr3	40805022	40805897	616.032	+	40805022	40805897	0	1	875	0	802	15107	5.5935	3.50117e-187	3.59594e-186	ENSMUST00000203320	Plk4	UTR5	22
556	peak_556	chr1	194812226	194813376	615.784	+	194812226	194813376	0	1	1150	0	2986	42938	5.17894	4.1595e-187	4.26973e-186	ENSMUST00000027952	Plxna2	UTR3	30
12790	peak_12790	chr12	32378838	32380363	615.592	+	32378838	32380363	0	1	1525	0	447	13004	5.02125	4.75657e-187	4.87994e-186	ENSMUST00000172332	Ccdc71l	UTR5	19
15664	peak_15664	chr16	91403802	91404952	615.496	+	91403802	91404952	0	1	1150	0	203	5261	5.60803	5.08535e-187	5.21438e-186	ENSMUST00000089042	Ifnar2	UTR3	29
12210	peak_12210	chr11	50257558	50257983	615.06	-	50257558	50257983	0	1	425	0	172	3558	5.55062	6.88645e-187	7.05729e-186	ENSMUST00000059458	Maml1	UTR3	11
4219	peak_4219	chr4	155559001	155559226	614.405	+	155559001	155559226	0	1	225	0	1398	10569	4.2018	1.08434e-186	1.11063e-185	ENSMUST00000176637	Gnb1	UTR3	5
14602	peak_14602	chr14	65077493	65077893	614.312	-	65077493	65077893	0	1	400	0	257	6318	5.57575	1.15724e-186	1.18464e-185	ENSMUST00000225633	Extl3	Exon	7
915	peak_915	chr1	133657818	133658343	614.238	-	133657818	133658343	0	1	525	0	662	7900	4.90488	1.21865e-186	1.24683e-185	ENSMUST00000190574	Zbed6	LastExon	16
17507	peak_17507	chr18	84560167	84560517	614.206	-	84560167	84560517	0	1	350	0	356	5869	5.35682	1.2467e-186	1.27483e-185	ENSMUST00000125763	Zfp407	Exon	9
404	peak_404	chr1	153743729	153744304	614.147	+	153743729	153744304	0	1	575	0	250	8482	5.55172	1.29949e-186	1.32808e-185	ENSMUST00000027748	Rgs16	LastExon	13
14481	peak_14481	chr14	32082790	32083065	613.993	-	32082790	32083065	0	1	275	0	256	4425	5.43758	1.44666e-186	1.47767e-185	ENSMUST00000144149	Dph3	UTR3	6
1689	peak_1689	chr2	127297215	127297690	613.815	+	127297215	127297690	0	1	475	0	714	9143	4.89064	1.6383e-186	1.6725e-185	ENSMUST00000125049	Stard7	LastExon	11
14811	peak_14811	chr15	74586845	74588730	613.597	+	74586845	74588730	0	4	612,36,108,44	0,1261,1458,1841	1336	21538	4.12832	1.90562e-186	1.94434e-185	ENSMUST00000187485	Adgrb1	UTR3	19
6931	peak_6931	chr6	127129453	127130078	613.585	-	127129453	127130078	0	1	625	0	10840	133900	4.92637	1.92378e-186	1.96179e-185	ENSMUST00000000188	Ccnd2	UTR3	18
12817	peak_12817	chr12	52567155	52567455	613.554	+	52567155	52567455	0	1	300	0	338	5328	5.14823	1.9655e-186	2.00325e-185	ENSMUST00000110725	Arhgap5	LastExon	7
3382	peak_3382	chr3	86919862	86920337	613.531	-	86919862	86920337	0	1	475	0	713	17857	4.57489	1.99878e-186	2.03605e-185	ENSMUST00000194452	Dclk2	Exon	4
12628	peak_12628	chr11	113727374	113727949	613.326	-	113727374	113727949	0	1	575	0	468	6759	4.84656	2.30488e-186	2.34657e-185	ENSMUST00000053536	Cdc42ep4	UTR3	14
17209	peak_17209	chr18	80117122	80118022	613.159	+	80117122	80118022	0	1	900	0	539	10825	5.40922	2.5886e-186	2.63398e-185	ENSMUST00000070219	Pard6g	LastExon	13
8435	peak_8435	chr8	25573794	25574369	612.845	+	25573794	25574369	0	1	575	0	786	18935	4.95586	3.2198e-186	3.27446e-185	ENSMUST00000120106	Fgfr1	UTR5	10
10071	peak_10071	chr9	42971246	42972384	612.834	-	42971246	42972384	0	2	60390	0,748	729	9052	4.76142	3.2477e-186	3.30103e-185	ENSMUST00000072767	Arhgef12	Exon	11
4177	peak_4177	chr4	149648337	149648862	612.763	+	149648337	149648862	0	1	525	0	1092	10954	4.21369	3.41401e-186	3.46818e-185	ENSMUST00000105691	Clstn1	UTR3	11
4478	peak_4478	chr4	109061619	109062219	612.739	-	109061619	109062219	0	1	600	0	514	6098	4.89678	3.47296e-186	3.52614e-185	ENSMUST00000030288	Osbpl9	UTR3	14
13380	peak_13380	chr12	112821111	112821811	612.627	-	112821111	112821811	0	1	700	0	668	16728	5.92431	3.75546e-186	3.8109e-185	ENSMUST00000220899	Cdca4	UTR3	24
17987	peak_17987	chr19	29716076	29717301	612.562	-	29716076	29717301	0	1	1225	0	391	7431	5.58929	3.93066e-186	3.98651e-185	ENSMUST00000177155	9930021J03Rik	LastExon	27
1280	peak_1280	chr2	26458509	26459059	612.534	+	26458509	26459059	0	1	550	0	939	21099	5.30131	4.00908e-186	4.06382e-185	ENSMUST00000028288	Notch1	UTR3	13
15623	peak_15623	chr16	52204499	52205074	612.281	+	52204499	52205074	0	1	575	0	493	6754	4.94794	4.78094e-186	4.84359e-185	ENSMUST00000227756	Cblb	LastExon	9
13079	peak_13079	chr12	4290989	4295679	612.22	-	4290989	4295679	0	2	5770	0,3920	666	7437	4.73882	4.98753e-186	5.05015e-185	ENSMUST00000217674	Ncoa1	Exon	27
7342	peak_7342	chr7	73409375	73418742	611.898	+	73409375	73418742	0	2	3741426	0,7941	3133	50825	4.28223	6.24156e-186	6.31649e-185	ENSMUST00000139780	Rgma	LastExon	32
13573	peak_13573	chr13	63015208	63033067	611.753	+	63015208	63033067	0	2	755,45	0,17814	220	5767	5.93135	6.90352e-186	6.9826e-185	ENSMUST00000220863	2010111I01Rik	Exon	22
10536	peak_10536	chr10	17724205	17724980	611.451	+	17724205	17724980	0	1	775	0	1056	19655	4.87736	8.5165e-186	8.60938e-185	ENSMUST00000219558	Cited2	LastExon	16
7533	peak_7533	chr7	122999401	123000630	611.449	+	122999401	123000630	0	2	878,47	0,1182	1639	12626	4.30461	8.53099e-186	8.61935e-185	ENSMUST00000071590	Rbbp6	Exon	23
10670	peak_10670	chr10	70024057	70024707	611.205	+	70024057	70024707	0	1	650	0	379	7531	5.43062	1.01112e-185	1.02104e-184	ENSMUST00000182665	Ank3	UTR3	20
7334	peak_7334	chr7	67225960	67226835	610.847	+	67225960	67226835	0	1	875	0	182	6048	6.03638	1.29652e-185	1.30853e-184	ENSMUST00000179106	Lysmd4	UTR3	23
5833	peak_5833	chr5	113941393	113942418	610.493	-	113941393	113942418	0	1	1025	0	381	6186	5.11468	1.65778e-185	1.67223e-184	ENSMUST00000112298	Ssh1	UTR3	22
5722	peak_5722	chr5	75933826	75934426	610.466	-	75933826	75934426	0	1	600	0	389	7535	5.25261	1.68978e-185	1.70359e-184	ENSMUST00000113516	Kdr	UTR3	8
1617	peak_1617	chr2	119293561	119294536	610.387	+	119293561	119294536	0	1	975	0	254	8023	5.21094	1.78627e-185	1.79989e-184	ENSMUST00000151500	Vps18	UTR5	19
17640	peak_17640	chr19	10857896	10858771	610.386	+	10857896	10858771	0	1	875	0	1496	24519	4.3092	1.78891e-185	1.80157e-184	ENSMUST00000120524	Tmem132a	UTR3	13
5045	peak_5045	chr5	53653778	53654128	610.226	+	53653778	53654128	0	1	350	0	268	5466	5.71093	1.99901e-185	2.01207e-184	ENSMUST00000201883	Rbpj	UTR3	9
12629	peak_12629	chr11	113727999	113750744	610.222	-	113727999	113750744	0	3	1666,44,15	0,11279,22730	2097	39469	4.44758	2.006e-185	2.01803e-184	ENSMUST00000053536	Cdc42ep4	UTR3	32
7395	peak_7395	chr7	82869885	82870785	610.208	+	82869885	82870785	0	1	900	0	1133	11303	4.42301	2.02601e-185	2.03705e-184	ENSMUST00000082237	Mex3b	LastExon	11
5407	peak_5407	chr5	136274995	136393068	610.206	+	136274995	136393068	0	2	394,81	0,117992	389	13488	4.87146	2.02975e-185	2.03971e-184	ENSMUST00000163906	Cux1	UTR3	4
10116	peak_10116	chr9	50664976	50665976	610.142	-	50664976	50665976	0	1	1000	0	466	12174	6.01364	2.12397e-185	2.13324e-184	ENSMUST00000117646	Dixdc1	UTR3	28
9958	peak_9958	chr9	14547465	14547740	609.74	-	14547465	14547740	0	1	275	0	621	7447	4.7996	2.80776e-185	2.8185e-184	ENSMUST00000160770	Amotl1	UTR3	5
12372	peak_12372	chr11	75452179	75453554	609.687	-	75452179	75453554	0	1	1375	0	235	8080	5.63247	2.91375e-185	2.92332e-184	ENSMUST00000117392	Wdr81	Exon	31
13482	peak_13482	chr13	41273385	41273760	609.67	+	41273385	41273760	0	1	375	0	202	3880	5.61045	2.94965e-185	2.95775e-184	ENSMUST00000165561	Smim13	UTR3	9
10941	peak_10941	chr10	5800392	5802384	609.541	-	5800392	5802384	0	3	43,91,516	0,759,1476	709	15256	5.7414	3.2275e-185	3.23462e-184	ENSMUST00000019907	Fbxo5	Exon	20
5680	peak_5680	chr5	45734014	45734464	609.525	-	45734014	45734464	0	1	450	0	152	4367	6.14009	3.266e-185	3.27144e-184	ENSMUST00000016026	Lcorl	LastExon	12
604	peak_604	chr1	25093681	25094406	609.472	-	25093681	25094406	0	1	725	0	262	13686	7.04043	3.3895e-185	3.39332e-184	ENSMUST00000126096	Adgrb3	UTR3	18
15718	peak_15718	chr16	4482515	4483065	609.464	-	4482515	4483065	0	1	550	0	193	4567	5.79571	3.40987e-185	3.41188e-184	ENSMUST00000023161	Srl	LastExon	19
1292	peak_1292	chr2	28036999	28037449	609.026	+	28036999	28037449	0	1	450	0	203	7101	6.15519	4.62296e-185	4.62321e-184	ENSMUST00000028280	Col5a1	LastExon	12
17106	peak_17106	chr18	44417576	44418576	608.985	+	44417576	44418576	0	1	1000	0	595	9245	5.30109	4.75674e-185	4.75444e-184	ENSMUST00000025350	Dcp2	LastExon	23
6949	peak_6949	chr6	134520463	134566693	608.965	-	134520463	134566693	0	3	130,394,51	0,21188,46179	1518	17880	4.74356	4.82897e-185	4.82405e-184	ENSMUST00000032322	Lrp6	Exon	14
10517	peak_10517	chr10	11164528	11164753	608.935	+	11164528	11164753	0	1	225	0	267	5084	5.58328	4.93025e-185	4.92259e-184	ENSMUST00000160461	Shprh	Exon	6
12841	peak_12841	chr12	61843412	61844312	608.92	+	61843412	61844312	0	1	900	0	133	4385	6.38207	4.98708e-185	4.97666e-184	ENSMUST00000055815	Lrfn5	LastExon	16
2442	peak_2442	chr2	128966742	128967717	608.844	-	128966742	128967717	0	1	975	0	393	6896	4.83577	5.25994e-185	5.24614e-184	ENSMUST00000099385	Gm10762	UTR3	19
14567	peak_14567	chr14	56793409	56794359	608.808	-	56793409	56794359	0	1	950	0	563	6622	4.88924	5.39483e-185	5.3778e-184	ENSMUST00000225699	Zmym5	UTR3	21
407	peak_407	chr1	153754710	153755972	608.633	+	153754710	153755972	0	2	503,22	0,1240	267	5162	5.48964	6.09462e-185	6.07213e-184	ENSMUST00000182131	Rnasel	UTR5	15
8798	peak_8798	chr8	110222087	110222712	608.54	+	110222087	110222712	0	1	625	0	103	3583	6.44186	6.50045e-185	6.473e-184	ENSMUST00000056972	Cmtr2	LastExon	12
3671	peak_3671	chr4	18116578	18117103	608.117	+	18116578	18117103	0	1	525	0	297	4071	5.0755	8.72003e-185	8.67857e-184	ENSMUST00000029881	Mmp16	UTR3	15
8191	peak_8191	chr7	123479665	123485113	607.876	-	123479665	123485113	0	3	1107,44,174	0,2975,5274	340	7247	5.7034	1.03106e-184	1.02561e-183	ENSMUST00000125356	Zkscan2	UTR3	37
16185	peak_16185	chr17	33002864	33004289	607.823	+	33002864	33004289	0	1	1425	0	416	5585	5.10166	1.0707e-184	1.06447e-183	ENSMUST00000087666	Zfp952	LastExon	28
11491	peak_11491	chr11	45909079	45909529	607.797	+	45909079	45909529	0	1	450	0	577	10174	5.10138	1.09058e-184	1.08366e-183	ENSMUST00000133715	Clint1	UTR5	9
11059	peak_11059	chr10	59950124	59950874	607.683	-	59950124	59950874	0	1	750	0	1202	15925	4.15434	1.18063e-184	1.17252e-183	ENSMUST00000020308	Ddit4	UTR3	12
4853	peak_4853	chr5	4064335	4064710	607.564	+	4064335	4064710	0	1	375	0	1010	19524	5.42299	1.28265e-184	1.27315e-183	ENSMUST00000197366	Akap9	UTR5	14
12870	peak_12870	chr12	72761560	72784386	607.445	+	72761560	72784386	0	2	71704	0,22122	2169	19112	4.0158	1.39415e-184	1.38309e-183	ENSMUST00000223410	Ppm1a	UTR5	14
10220	peak_10220	chr9	62060022	62068396	607.44	-	62060022	62068396	0	2	1013,12	0,8362	258	5040	5.57102	1.39969e-184	1.38785e-183	ENSMUST00000186514	Glce	UTR3	28
14820	peak_14820	chr15	75947264	75949214	607.437	+	75947264	75949214	0	1	1950	0	950	12749	4.93141	1.40289e-184	1.39028e-183	ENSMUST00000037260	Zfp623	LastExon	33
10561	peak_10561	chr10	29224368	29225218	607.185	+	29224368	29225218	0	1	850	0	1054	21771	5.71399	1.6719e-184	1.65599e-183	ENSMUST00000213490	9330159F19Rik	UTR3	31
11777	peak_11777	chr11	80478145	80479195	607.176	+	80478145	80479195	0	1	1050	0	1294	28572	5.31759	1.68398e-184	1.66707e-183	ENSMUST00000053413	Cdk5r1	LastExon	20
6614	peak_6614	chr6	38818135	38819235	607.174	-	38818135	38819235	0	1	1100	0	2669	26768	4.44683	1.68681e-184	1.66899e-183	ENSMUST00000114855	Hipk2	UTR3	29
9832	peak_9832	chr9	108827719	108828869	607.072	+	108827719	108828869	0	1	1150	0	944	17930	4.96445	1.81148e-184	1.79139e-183	ENSMUST00000213524	Celsr3	Exon	24
5072	peak_5072	chr5	67055398	67055923	606.34	+	67055398	67055923	0	1	525	0	317	6712	5.61004	3.00891e-184	2.97395e-183	ENSMUST00000119854	Limch1	UTR3	10
4849	peak_4849	chr5	3960226	3960901	606.331	+	3960226	3960901	0	1	675	0	3432	18023	3.75031	3.03072e-184	2.99392e-183	ENSMUST00000143365	Akap9	LastExon	20
10053	peak_10053	chr9	36891956	36892681	606.048	-	36891956	36892681	0	1	725	0	165	7554	6.53128	3.68941e-184	3.64268e-183	ENSMUST00000080754	Pknox2	UTR3	26
1071	peak_1071	chr1	167226089	167226414	605.993	-	167226089	167226414	0	1	325	0	459	8336	5.30881	3.83503e-184	3.78445e-183	ENSMUST00000195443	Uck2	UTR3	12
6392	peak_6392	chr6	113702303	113707324	605.796	+	113702303	113707324	0	3	418,873,59	0,1730,4962	1381	15366	4.58427	4.39785e-184	4.33755e-183	ENSMUST00000113022	Tatdn2	Exon	35
2391	peak_2391	chr2	121138322	121139497	605.777	-	121138322	121139497	0	1	1175	0	266	6191	5.79853	4.45853e-184	4.39507e-183	ENSMUST00000110674	Lcmt2	UTR3	20
5727	peak_5727	chr5	81792283	81795585	605.706	-	81792283	81795585	0	2	811119	0,2183	238	4734	5.45731	4.68477e-184	4.61565e-183	ENSMUST00000139469	Gm16054	UTR3	24
16147	peak_16147	chr17	28747243	28747668	605.627	+	28747243	28747668	0	1	425	0	322	5010	4.98204	4.9537e-184	4.87803e-183	ENSMUST00000114752	Mapk14	UTR3	11
9457	peak_9457	chr9	21353794	21354819	605.601	+	21353794	21354819	0	1	1025	0	619	10766	5.27963	5.04522e-184	4.96553e-183	ENSMUST00000034697	Slc44a2	UTR3	26
17262	peak_17262	chr18	14986393	15062651	605.574	-	14986393	15062651	0	3	87179884	0,21302,75374	601	11298	4.78368	5.14185e-184	5.05796e-183	ENSMUST00000168989	Kctd1	Exon	22
5819	peak_5819	chr5	113089522	113090247	605.567	-	113089522	113090247	0	1	725	0	284	6945	5.06581	5.16995e-184	5.08292e-183	ENSMUST00000211733	2900026A02Rik	UTR3	9
14977	peak_14977	chr15	102281302	102281744	605.446	+	102281302	102281744	0	1	442	0	105	5582	6.45023	5.62428e-184	5.52669e-183	ENSMUST00000051341	Mfsd5	LastExon	14
12313	peak_12313	chr11	69403600	69405795	605.302	-	69403600	69405795	0	3	831271790	0,189,405	6610	91971	3.8384	6.22123e-184	6.11006e-183	ENSMUST00000094077	Kdm6b	Exon	26
12935	peak_12935	chr12	85028933	85029833	605.189	+	85028933	85029833	0	1	900	0	2835	23504	4.26571	6.72993e-184	6.60618e-183	ENSMUST00000164558	Ylpm1	Exon	25
14265	peak_14265	chr14	59629814	59630539	604.839	+	59629814	59630539	0	1	725	0	1257	58924	6.39669	8.58376e-184	8.42149e-183	ENSMUST00000053949	Shisa2	LastExon	14
6608	peak_6608	chr6	38196392	38197017	604.578	-	38196392	38197017	0	1	625	0	709	9543	4.67449	1.02923e-183	1.00924e-182	ENSMUST00000169256	D630045J12Rik	Exon	10
2891	peak_2891	chr3	62339043	62341170	604.393	+	62339043	62341170	0	2	1530,70	0,2057	420	10351	4.78227	1.17044e-183	1.14711e-182	ENSMUST00000192267	9330121J05Rik	UTR3	29
6962	peak_6962	chr6	136813853	136814328	604.328	-	136813853	136814328	0	1	475	0	678	6667	4.61772	1.22469e-183	1.19965e-182	ENSMUST00000116514	Wbp11	UTR3	10
9576	peak_9576	chr9	51849621	51850671	604.173	+	51849621	51850671	0	1	1050	0	131	4931	6.51089	1.36418e-183	1.33557e-182	ENSMUST00000130405	Arhgap20	LastExon	32
10852	peak_10852	chr10	99109934	99110609	604.09	+	99109934	99110609	0	1	675	0	136	3320	5.96156	1.44625e-183	1.41518e-182	ENSMUST00000161240	Galnt4	LastExon	16
3544	peak_3544	chr3	115712507	115712932	603.988	-	115712507	115712932	0	1	425	0	146	6168	6.47767	1.55266e-183	1.51851e-182	ENSMUST00000055676	S1pr1	LastExon	10
14785	peak_14785	chr15	58455080	58455655	603.958	+	58455080	58455655	0	1	575	0	327	4602	5.16897	1.58622e-183	1.55052e-182	ENSMUST00000037270	Fam91a1	UTR3	14
10915	peak_10915	chr10	127742089	127744039	603.749	+	127742089	127744039	0	1	1950	0	1102	16316	4.55869	1.83429e-183	1.79207e-182	ENSMUST00000054287	Zbtb39	LastExon	37
10576	peak_10576	chr10	39824698	39825123	603.544	+	39824698	39825123	0	1	425	0	456	6012	5.08013	2.11608e-183	2.06628e-182	ENSMUST00000131186	Rev3l	UTR3	13
14269	peak_14269	chr14	60379235	60381003	603.436	+	60379235	60381003	0	1	1768	0	1503	23029	4.91327	2.28109e-183	2.22624e-182	ENSMUST00000022561	Amer2	LastExon	37
2373	peak_2373	chr2	119658426	119660493	603.275	-	119658426	119660493	0	2	33492	0,1575	173	5160	6.24602	2.55187e-183	2.48921e-182	ENSMUST00000028768	Ndufaf1	Exon	16
17844	peak_17844	chr19	58132082	58132557	603.064	+	58132082	58132557	0	1	475	0	264	4604	5.46269	2.95581e-183	2.88172e-182	ENSMUST00000077282	Atrnl1	UTR3	14
1326	peak_1326	chr2	30240566	30255631	602.884	+	30240566	30255631	0	2	111464	0,14601	724	9616	4.39921	3.3509e-183	3.2652e-182	ENSMUST00000139454	Gm28035	UTR5	10
11952	peak_11952	chr11	107672581	107683616	602.844	+	107672581	107683616	0	2	464,36	0,10999	417	6054	4.82955	3.44646e-183	3.35656e-182	ENSMUST00000154847	Helz	UTR5	11
14694	peak_14694	chr14	108913065	108913465	602.815	-	108913065	108913465	0	1	400	0	309	13851	6.76577	3.51888e-183	3.4253e-182	ENSMUST00000100322	Slitrk1	LastExon	5
2732	peak_2732	chr2	180259064	180259964	602.792	-	180259064	180259964	0	1	900	0	282	6150	5.47009	3.57732e-183	3.48037e-182	ENSMUST00000136706	Cables2	UTR3	23
18489	peak_18489	chrX	95421917	95422717	602.761	-	95421917	95422717	0	1	800	0	202	4383	5.76035	3.65609e-183	3.55515e-182	ENSMUST00000084535	Amer1	UTR3	22
173	peak_173	chr1	64723588	64723963	602.367	+	64723588	64723963	0	1	375	0	144	3711	5.9988	4.80552e-183	4.6704e-182	ENSMUST00000094898	Ccnyl1	LastExon	14
17418	peak_17418	chr18	62510766	62515347	601.999	-	62510766	62515347	0	3	46101553	0,247,4028	805	13914	4.92758	6.20654e-183	6.02889e-182	ENSMUST00000236904	Fbxo38	UTR3	15
5463	peak_5463	chr5	142456794	142457594	601.794	+	142456794	142457594	0	1	800	0	481	8673	4.8903	7.15942e-183	6.95087e-182	ENSMUST00000072837	Foxk1	UTR3	20
2113	peak_2113	chr2	30284253	30284903	601.262	-	30284253	30284903	0	1	650	0	114	3295	6.07615	1.03587e-182	1.00517e-181	ENSMUST00000100219	Dolk	UTR3	16
16899	peak_16899	chr18	23962434	23962934	601.004	+	23962434	23962934	0	1	500	0	386	4682	4.86266	1.23902e-182	1.20167e-181	ENSMUST00000060762	Zfp397	UTR3	12
4743	peak_4743	chr4	143267480	143267930	600.922	-	143267480	143267930	0	1	450	0	189	3770	5.66914	1.3121e-182	1.27189e-181	ENSMUST00000030317	Pdpn	UTR3	15
15409	peak_15409	chr16	4764797	4765837	600.723	+	4764797	4765837	0	2	300,75	0,965	751	8918	4.72566	1.50674e-182	1.45981e-181	ENSMUST00000121529	Hmox2	LastExon	10
5276	peak_5276	chr5	118002170	118008757	600.168	+	118002170	118008757	0	2	2748	0,5839	1061	13285	4.54837	2.21551e-182	2.14538e-181	ENSMUST00000201611	Fbxo21	LastExon	14
11957	peak_11957	chr11	108923565	108931476	600.004	+	108923565	108931476	0	2	537,38	0,7873	979	14721	4.87143	2.48302e-182	2.40317e-181	ENSMUST00000106711	Axin2	Exon	15
6487	peak_6487	chr6	136560650	136561425	599.904	+	136560650	136561425	0	1	775	0	2846	26159	4.35838	2.66198e-182	2.57504e-181	ENSMUST00000203178	Atf7ip	Exon	27
4044	peak_4044	chr4	128910038	128911288	599.607	+	128910038	128911288	0	1	1250	0	204	6010	6.03318	3.27409e-182	3.16552e-181	ENSMUST00000035667	Trim62	UTR3	31
1247	peak_1247	chr2	21213016	21213891	599.461	+	21213016	21213891	0	1	875	0	226	4558	5.6909	3.62449e-182	3.50248e-181	ENSMUST00000102951	Thnsl1	LastExon	16
3722	peak_3722	chr4	41190866	41191191	599.28	+	41190866	41191191	0	1	325	0	807	7947	4.60061	4.10906e-182	3.96869e-181	ENSMUST00000040008	Ube2r2	UTR3	8
10423	peak_10423	chr9	108209054	108209429	599.228	-	108209054	108209429	0	1	375	0	546	7821	4.88248	4.26233e-182	4.11459e-181	ENSMUST00000171412	Dag1	LastExon	11
15325	peak_15325	chr15	96419520	96419970	599.179	-	96419520	96419970	0	1	450	0	1065	10692	4.66449	4.41183e-182	4.2567e-181	ENSMUST00000227069	Scaf11	Exon	17
5791	peak_5791	chr5	107909302	107909902	598.821	-	107909302	107909902	0	1	600	0	131	3889	6.22102	5.65889e-182	5.45708e-181	ENSMUST00000031198	Fam69a	UTR3	21
17795	peak_17795	chr19	46084169	46084544	598.803	+	46084169	46084544	0	1	375	0	454	6615	5.20522	5.73407e-182	5.52671e-181	ENSMUST00000223683	Nolc1	LastExon	10
12275	peak_12275	chr11	61490561	61491586	598.554	-	61490561	61491586	0	1	1025	0	827	12649	4.4867	6.81758e-182	6.56765e-181	ENSMUST00000125840	Mapk7	UTR3	18
1004	peak_1004	chr1	155862266	155862616	598.513	-	155862266	155862616	0	1	350	0	312	4419	5.18544	7.01571e-182	6.75503e-181	ENSMUST00000138762	Cep350	Exon	11
6112	peak_6112	chr6	4642119	4642469	598.198	+	4642119	4642469	0	1	350	0	130	3401	6.05265	8.73387e-182	8.40499e-181	ENSMUST00000015333	Casd1	UTR3	11
11958	peak_11958	chr11	108949452	108950027	598.15	+	108949452	108950027	0	1	575	0	414	6865	5.13114	9.03287e-182	8.68825e-181	ENSMUST00000052915	Axin2	UTR3	17
1237	peak_1237	chr2	18684155	18684855	597.656	+	18684155	18684855	0	1	700	0	1081	10019	4.56699	1.27292e-181	1.22373e-180	ENSMUST00000051929	Bmi1	LastExon	13
13699	peak_13699	chr13	3883889	3884264	597.499	-	3883889	3884264	0	1	375	0	312	6429	5.53757	1.4193e-181	1.36374e-180	ENSMUST00000091853	Net1	UTR3	5
14871	peak_14871	chr15	81586213	81608349	597.199	+	81586213	81608349	0	3	509638153	0,14694,21983	1602	24019	4.62655	1.74861e-181	1.67929e-180	ENSMUST00000189338	Ep300	UTR5	35
5282	peak_5282	chr5	118262269	118263119	597.19	+	118262269	118263119	0	1	850	0	248	4877	5.41761	1.76034e-181	1.68969e-180	ENSMUST00000049138	2410131K14Rik	UTR3	24
10303	peak_10303	chr9	85735036	85744014	597.17	-	85735036	85744014	0	3	63,97,640	0,2431,8338	495	6291	5.00403	1.78661e-181	1.71402e-180	ENSMUST00000185353	Ibtk	UTR3	17
1932	peak_1932	chr2	177477932	177478129	596.882	+	177477932	177478129	0	1	197	0	75	4345	7.19179	2.18218e-181	2.09244e-180	ENSMUST00000099002	Zfp970	UTR3	9
2602	peak_2602	chr2	160364851	160366351	596.856	-	160364851	160366351	0	1	1500	0	481	20800	5.82727	2.22242e-181	2.12993e-180	ENSMUST00000099126	Mafb	UTR3	31
9082	peak_9082	chr8	67951853	67964219	596.622	-	67951853	67964219	0	3	26393931	0,8533,11435	1338	20416	5.05655	2.61582e-181	2.50567e-180	ENSMUST00000150169	Psd3	UTR3	32
1359	peak_1359	chr2	32213322	32214922	596.573	+	32213322	32214922	0	1	1600	0	4361	67075	4.01812	2.70823e-181	2.59286e-180	ENSMUST00000069817	Prrc2b	Exon	37
5760	peak_5760	chr5	100443842	100444142	596.346	-	100443842	100444142	0	1	300	0	146	4068	5.88916	3.17067e-181	3.03404e-180	ENSMUST00000139234	Lin54	UTR3	7
3039	peak_3039	chr3	96154857	96156182	596.142	+	96154857	96156182	0	1	1325	0	1092	18916	4.63747	3.65352e-181	3.49429e-180	ENSMUST00000098849	Otud7b	LastExon	30
2878	peak_2878	chr3	58459333	58460383	595.825	+	58459333	58460383	0	2	49376	0,674	277	4135	5.25104	4.55451e-181	4.35378e-180	ENSMUST00000196049	Tsc22d2	UTR3	5
14405	peak_14405	chr14	120503670	120504395	595.756	+	120503670	120504395	0	1	725	0	441	5616	4.96287	4.77951e-181	4.56651e-180	ENSMUST00000062117	Rap2a	LastExon	20
3262	peak_3262	chr3	35894754	35895654	595.708	-	35894754	35895654	0	1	900	0	397	4888	4.82677	4.94193e-181	4.71928e-180	ENSMUST00000198389	Dcun1d1	UTR3	20
14890	peak_14890	chr15	84939739	84940664	595.549	+	84939739	84940664	0	1	925	0	714	9811	4.92408	5.52192e-181	5.27043e-180	ENSMUST00000165443	Nup50	LastExon	24
11599	peak_11599	chr11	60779274	60780449	595.465	+	60779274	60780449	0	1	1175	0	380	6057	5.00831	5.85524e-181	5.58571e-180	ENSMUST00000102667	Smcr8	LastExon	24
3670	peak_3670	chr4	18115928	18116428	595.449	+	18115928	18116428	0	1	500	0	209	4833	5.86636	5.92462e-181	5.64901e-180	ENSMUST00000183662	Mmp16	UTR3	13
3697	peak_3697	chr4	32639605	32640105	595.358	+	32639605	32640105	0	1	500	0	1034	14554	5.1597	6.31238e-181	6.01565e-180	ENSMUST00000029950	Casp8ap2	Exon	18
4588	peak_4588	chr4	127048743	127049868	595.161	-	127048743	127049868	0	1	1125	0	560	7024	4.98997	7.2396e-181	6.89576e-180	ENSMUST00000124429	Zmym1	UTR3	21
16935	peak_16935	chr18	34770668	34771343	595.014	+	34770668	34771343	0	1	675	0	529	15234	5.38342	8.02098e-181	7.63612e-180	ENSMUST00000235929	Fam53c	UTR3	12
141	peak_141	chr1	59484446	59485146	594.72	+	59484446	59485146	0	1	700	0	395	10428	5.35224	9.8392e-181	9.36231e-180	ENSMUST00000114246	Fzd7	LastExon	13
9551	peak_9551	chr9	45858496	45861151	594.531	+	45858496	45861151	0	4	51501721098	0,413,782,1557	1133	13096	4.59224	1.1222e-180	1.06726e-179	ENSMUST00000216609	Gm49338	UTR3	31
17261	peak_17261	chr18	14969184	14969634	594.529	-	14969184	14969634	0	1	450	0	200	4361	5.80845	1.12438e-180	1.06879e-179	ENSMUST00000233993	Kctd1	UTR3	15
6025	peak_6025	chr5	138605515	138606640	594.453	-	138605515	138606640	0	1	1125	0	958	12027	4.95075	1.18557e-180	1.12638e-179	ENSMUST00000085852	Zfp68	UTR3	40
511	peak_511	chr1	180746803	180752708	594.326	+	180746803	180752708	0	2	275550	0,5355	566	8159	5.13367	1.29572e-180	1.2304e-179	ENSMUST00000027780	Acbd3	LastExon	15
17801	peak_17801	chr19	46515314	46515864	594.312	+	46515314	46515864	0	1	550	0	695	12414	4.62707	1.30888e-180	1.24227e-179	ENSMUST00000026008	Trim8	LastExon	7
11178	peak_11178	chr10	80130450	80131450	593.745	-	80130450	80131450	0	1	1000	0	476	10389	4.83607	1.9401e-180	1.84043e-179	ENSMUST00000147778	Cbarp	UTR3	18
8908	peak_8908	chr8	123660978	123661828	593.633	+	123660978	123661828	0	1	850	0	252	5100	5.49456	2.09761e-180	1.98883e-179	ENSMUST00000045487	Rhou	LastExon	18
13384	peak_13384	chr12	118237957	118254447	593.554	-	118237957	118254447	0	2	437,38	0,16452	330	4479	5.10102	2.21779e-180	2.10171e-179	ENSMUST00000222314	Sp4	UTR3	9
5501	peak_5501	chr5	145243713	145244138	593.45	+	145243713	145244138	0	1	425	0	281	3804	5.05506	2.38449e-180	2.25854e-179	ENSMUST00000199322	Zfp655	UTR3	19
15072	peak_15072	chr15	53196186	53344957	593.384	-	53196186	53344957	0	2	69556	0,148215	362	5995	5.21975	2.49723e-180	2.36412e-179	ENSMUST00000077273	Ext1	Exon	16
12351	peak_12351	chr11	71031965	71032340	593.261	-	71031965	71032340	0	1	375	0	1547	19910	5.03399	2.72146e-180	2.57509e-179	ENSMUST00000156068	6330403K07Rik	UTR3	11
2397	peak_2397	chr2	121165970	121166595	593.131	-	121165970	121166595	0	1	625	0	305	5171	5.18352	2.97762e-180	2.81604e-179	ENSMUST00000146243	Zscan29	UTR3	17
10998	peak_10998	chr10	30832933	30833858	593.118	-	30832933	30833858	0	1	925	0	224	5548	5.99874	3.00734e-180	2.8427e-179	ENSMUST00000019924	Hey2	UTR3	27
15761	peak_15761	chr16	17257377	17259302	592.986	-	17257377	17259302	0	1	1925	0	787	13392	4.49559	3.29681e-180	3.11475e-179	ENSMUST00000181077	Gm26635	UTR3	24
10506	peak_10506	chr10	4354961	4357061	592.949	+	4354961	4357061	0	1	2100	0	2240	28664	4.44988	3.38304e-180	3.19459e-179	ENSMUST00000216139	Akap12	UTR5	65
17477	peak_17477	chr18	80129761	80130711	592.71	-	80129761	80130711	0	1	950	0	350	6285	5.13973	3.99651e-180	3.77199e-179	ENSMUST00000066743	Adnp2	LastExon	23
9770	peak_9770	chr9	105644349	105650387	592.56	+	105644349	105650387	0	3	620,134,71	0,4316,5967	451	7582	5.15278	4.43571e-180	4.18439e-179	ENSMUST00000187446	Pik3r4	UTR5	23
11971	peak_11971	chr11	113625085	113625935	592.357	+	113625085	113625935	0	1	850	0	772	14798	5.42049	5.10845e-180	4.81658e-179	ENSMUST00000146390	Sstr2	LastExon	25
8789	peak_8789	chr8	109724155	109724930	592.046	+	109724155	109724930	0	1	775	0	1256	19521	4.53064	6.34077e-180	5.97546e-179	ENSMUST00000212233	Zfp821	UTR5	21
11146	peak_11146	chr10	79065723	79066123	591.794	-	79065723	79066123	0	1	400	0	207	4319	5.60726	7.5566e-180	7.11764e-179	ENSMUST00000039271	2610008E11Rik	UTR3	12
966	peak_966	chr1	143766768	143770908	591.769	-	143766768	143770908	0	2	42483	0,3657	752	9518	4.7925	7.69212e-180	7.24163e-179	ENSMUST00000018343	Trove2	UTR3	11
835	peak_835	chr1	106543327	106713258	591.435	-	106543327	106713258	0	2	71954	0,168977	359	7276	5.31591	9.69883e-180	9.1262e-179	ENSMUST00000189999	Bcl2	LastExon	21
7515	peak_7515	chr7	118722569	118724510	591.306	+	118722569	118724510	0	2	469,56	0,1885	941	11164	4.86622	1.06127e-179	9.98107e-179	ENSMUST00000123178	Ccp110	Exon	18
8747	peak_8747	chr8	106424107	106424457	591.269	+	106424107	106424457	0	1	350	0	135	3455	6.02612	1.08929e-179	1.02394e-178	ENSMUST00000212606	Zfp90	UTR3	14
14814	peak_14814	chr15	75618968	75619418	590.926	+	75618968	75619418	0	1	450	0	472	10626	5.50231	1.38208e-179	1.29851e-178	ENSMUST00000054555	Zfp41	UTR3	13
11933	peak_11933	chr11	103117574	103118224	590.723	+	103117574	103118224	0	1	650	0	477	13531	5.84255	1.59262e-179	1.49557e-178	ENSMUST00000053063	Hexim1	LastExon	15
18043	peak_18043	chr19	46032667	46033242	590.714	-	46032667	46033242	0	1	575	0	3003	24134	3.53439	1.60314e-179	1.50469e-178	ENSMUST00000026252	Ldb1	UTR3	7
7136	peak_7136	chr7	25363408	25365008	590.629	+	25363408	25365008	0	1	1600	0	866	12921	4.16469	1.70094e-179	1.59568e-178	ENSMUST00000153077	Megf8	UTR5	35
7869	peak_7869	chr7	35202947	35204190	590.598	-	35202947	35204190	0	2	277923	0,320	731	15540	4.51819	1.73896e-179	1.63053e-178	ENSMUST00000118444	Lrp3	Exon	17
2762	peak_2762	chr3	5242017	5242617	590.46	+	5242017	5242617	0	1	600	0	466	5903	4.97145	1.91443e-179	1.79415e-178	ENSMUST00000176383	Zfhx4	Exon	18
16265	peak_16265	chr17	45440422	45441247	590.335	+	45440422	45441247	0	1	825	0	370	6076	5.39239	2.08903e-179	1.9568e-178	ENSMUST00000233323	Spats1	UTR3	25
16691	peak_16691	chr17	46446426	46467584	590.167	-	46446426	46467584	0	2	1291459	0,20699	1068	20026	4.28149	2.34761e-179	2.1979e-178	ENSMUST00000047034	Ttbk1	Exon	25
6278	peak_6278	chr6	71284070	71284870	590.157	+	71284070	71284870	0	1	800	0	438	5967	5.10855	2.36472e-179	2.21281e-178	ENSMUST00000080949	Krcc1	LastExon	26
8019	peak_8019	chr7	80325291	80325516	590.13	-	80325291	80325516	0	1	225	0	160	8834	6.56052	2.41109e-179	2.25507e-178	ENSMUST00000206363	Unc45a	UTR3	3
14584	peak_14584	chr14	60965908	60966458	590.12	-	60965908	60966458	0	1	550	0	667	24545	6.37472	2.42846e-179	2.27018e-178	ENSMUST00000111234	Tnfrsf19	UTR3	16
15999	peak_15999	chr17	6232419	6233019	590.116	+	6232419	6233019	0	1	600	0	236	7955	5.29595	2.43714e-179	2.27715e-178	ENSMUST00000137063	Tulp4	Exon	12
10881	peak_10881	chr10	115385408	115400783	590.07	+	115385408	115400783	0	4	399,417,65,69	0,5241,12596,15306	939	19652	5.15618	2.51773e-179	2.35127e-178	ENSMUST00000036044	Zfc3h1	Exon	28
5321	peak_5321	chr5	123371027	123371802	589.705	+	123371027	123371802	0	1	775	0	2507	30364	4.32642	3.24378e-179	3.02779e-178	ENSMUST00000120593	Bcl7a	UTR5	16
8223	peak_8223	chr7	127203673	127208228	589.604	-	127203673	127208228	0	3	21100779	0,67,3776	796	15104	4.30051	3.48159e-179	3.24815e-178	ENSMUST00000120705	Tbc1d10b	Exon	28
11782	peak_11782	chr11	82783376	82785391	589.555	+	82783376	82785391	0	2	523,77	0,1938	1056	16757	4.9363	3.60249e-179	3.35926e-178	ENSMUST00000172609	Lig3	UTR5	12
6193	peak_6193	chr6	40245608	40246558	589.233	+	40245608	40246558	0	1	950	0	431	7642	5.31151	4.50497e-179	4.19871e-178	ENSMUST00000061740	Tmem178b	LastExon	23
[truncated: 16,632 more rows]

## Sheet: VIRMA cKO-17658 peaks
Peak_ID	name	chr	chromStart	chromEnd	score	strand	thickStart	thickEnd	itemRgb	blockCount	blockSizes	blockStarts	ReadsCount.input	ReadsCount.IP	log2FoldChange	pvalue	padj	OverlapGene	Symbol	Priority	DRACH motif number
12426	peak_12426	chr12	58267069	58268569	672.998	-	58267069	58268569	0	1	1500	0	354	19119	6.13822	1.4473e-207	2.55565e-203	ENSMUST00000062254	Clec14a	UTR3	40
4146	peak_4146	chr4	88720116	88721666	645.233	-	88720116	88721666	0	1	1550	0	3464	106315	5.66654	6.60128e-199	5.82827e-195	ENSMUST00000094993	Klhl9	UTR3	34
9336	peak_9336	chr9	13243989	13244589	637.304	-	13243989	13244589	0	1	600	0	214	11587	6.58285	2.41244e-196	1.41996e-192	ENSMUST00000110582	Jrkl	UTR3	21
6726	peak_6726	chr7	27750312	27750837	605.441	+	27750312	27750837	0	1	525	0	568	23630	6.21047	1.25657e-186	5.54714e-183	ENSMUST00000108336	Zfp60	UTR3	16
2982	peak_2982	chr3	26133325	26133725	598.554	-	26133325	26133725	0	1	400	0	312	18121	6.51179	1.85926e-184	6.56618e-181	ENSMUST00000192774	Nlgn1	UTR3	8
5751	peak_5751	chr6	9247104	9248729	592.592	+	9247104	9248729	0	1	1625	0	156	9308	6.64487	1.39044e-182	4.09208e-179	ENSMUST00000060369	Nxph1	LastExon	48
9677	peak_9677	chr9	82871008	82871783	580.449	-	82871008	82871783	0	1	775	0	1720	65661	6.07028	7.34069e-179	1.85174e-175	ENSMUST00000190774	Phip	UTR3	26
6536	peak_6536	chr6	142828194	142829019	564.948	-	142828194	142829019	0	1	825	0	107	9841	7.19782	3.88935e-174	8.58478e-171	ENSMUST00000205149	St8sia1	UTR3	22
1999	peak_1999	chr2	65460142	65460842	556.763	-	65460142	65460842	0	1	700	0	245	10809	6.2765	1.27321e-171	2.49804e-168	ENSMUST00000100069	Scn3a	UTR3	25
2562	peak_2562	chr3	32462643	32463093	556.621	+	32462643	32463093	0	1	450	0	382	17942	6.33919	1.56138e-171	2.75708e-168	ENSMUST00000108242	Pik3ca	LastExon	14
14690	peak_14690	chr16	19769231	19770206	554.747	+	19769231	19770206	0	1	975	0	756	25620	5.85957	6.29608e-171	1.01069e-167	ENSMUST00000119468	B3gnt5	LastExon	17
3609	peak_3609	chr4	102605024	102605799	553.96	+	102605024	102605799	0	1	775	0	128	8425	6.61469	1.18492e-170	1.74362e-167	ENSMUST00000097949	Pde4b	LastExon	20
6854	peak_6854	chr7	56230904	56231504	551.069	+	56230904	56231504	0	1	600	0	536	25265	6.30598	9.52217e-170	1.2934e-166	ENSMUST00000164095	Herc2	LastExon	18
4545	peak_4545	chr5	13599220	13600245	550.768	+	13599220	13600245	0	1	1025	0	489	19633	6.07933	1.26371e-169	1.59389e-166	ENSMUST00000030714	Sema3a	LastExon	26
1972	peak_1972	chr2	51131862	51132587	549.163	-	51131862	51132587	0	1	725	0	1664	53112	5.71768	4.11694e-169	4.84646e-166	ENSMUST00000154545	Rnd3	UTR3	15
2868	peak_2868	chr3	122014141	122015041	547.652	+	122014141	122015041	0	1	900	0	534	46810	6.99407	1.25171e-168	1.38142e-165	ENSMUST00000198914	Arhgap29	LastExon	31
10225	peak_10225	chr10	100096148	100097148	545.916	+	100096148	100097148	0	1	1000	0	315	13245	6.12799	4.42871e-168	4.60013e-165	ENSMUST00000105283	Kitl	UTR3	27
3311	peak_3311	chr3	126922805	126923855	542.128	-	126922805	126923855	0	1	1050	0	1107	35322	5.67104	6.48034e-167	6.35722e-164	ENSMUST00000182064	Ank2	UTR3	32
3999	peak_3999	chr4	34810937	34811762	536.381	-	34810937	34811762	0	1	825	0	1610	36387	5.29366	3.67318e-165	3.41374e-162	ENSMUST00000047950	Zfp292	LastExon	20
543	peak_543	chr1	33800932	33802882	529.086	-	33800932	33802882	0	1	1950	0	1549	50899	5.83554	6.07008e-163	5.35927e-160	ENSMUST00000044455	Zfp451	UTR3	50
9250	peak_9250	chr9	111272394	111274194	525.039	+	111272394	111274194	0	1	1800	0	1758	46942	5.49945	1.05364e-161	8.85963e-159	ENSMUST00000060711	Epm2aip1	LastExon	48
11402	peak_11402	chr11	3646556	3647081	517.398	-	3646556	3647081	0	1	525	0	432	16108	6.02539	2.20357e-159	1.76867e-156	ENSMUST00000227137	Tug1	UTR3	21
13256	peak_13256	chr13	101683985	101684985	513.786	-	101683985	101684985	0	1	1000	0	289	17519	6.60768	2.81668e-158	2.16247e-155	ENSMUST00000035532	Pik3r1	UTR3	23
13516	peak_13516	chr14	63948959	63949609	509.767	+	63948959	63949609	0	1	650	0	86	6239	6.78192	4.76669e-157	3.50709e-154	ENSMUST00000079652	Sox7	UTR3	14
15123	peak_15123	chr16	76290999	76291874	507.248	-	76290999	76291874	0	1	875	0	254	14295	6.46744	2.84609e-156	2.01025e-153	ENSMUST00000054178	Nrip1	UTR3	24
12113	peak_12113	chr12	52516176	52516851	504.208	+	52516176	52516851	0	1	675	0	1546	27965	4.9919	2.43422e-155	1.65321e-152	ENSMUST00000110725	Arhgap5	UTR5	19
7707	peak_7707	chr7	118134607	118135332	504.141	-	118134607	118135332	0	1	725	0	1147	52410	6.18402	2.64844e-155	1.73208e-152	ENSMUST00000179331	Smg1	UTR3	22
1251	peak_1251	chr2	48899608	48900208	493.444	+	48899608	48900208	0	1	600	0	456	15234	5.87358	4.55731e-152	2.87403e-149	ENSMUST00000156681	Acvr2a	UTR5	19
6993	peak_6993	chr7	97685597	97686222	488.378	+	97685597	97686222	0	1	625	0	1348	56667	6.06165	1.58115e-150	9.62754e-148	ENSMUST00000123731	Rsf1	UTR3	20
507	peak_507	chr1	9745733	9746208	483.612	-	9745733	9746208	0	1	475	0	425	12799	5.6643	4.45213e-149	2.62053e-146	ENSMUST00000057438	Vcpip1	Exon	14
4357	peak_4357	chr4	134278226	134279370	479.056	-	134278226	134279370	0	2	890,10	0,1134	443	17050	5.94523	1.08161e-147	6.16097e-145	ENSMUST00000105876	Pdik1l	UTR3	29
1326	peak_1326	chr2	83879342	83880742	477.834	+	83879342	83880742	0	1	1400	0	1572	40176	5.2144	2.60455e-147	1.43722e-144	ENSMUST00000051454	Fam171b	LastExon	32
16013	peak_16013	chr17	87991583	87992058	476.313	-	87991583	87992058	0	1	475	0	879	28649	5.8402	7.71291e-147	4.12711e-144	ENSMUST00000135639	Fbxo11	UTR3	12
266	peak_266	chr1	127803266	127803891	476.161	+	127803266	127803891	0	1	625	0	481	12411	5.33933	8.82675e-147	4.5842e-144	ENSMUST00000153359	Ccnt2	UTR5	13
7950	peak_7950	chr8	22939704	22940904	470.438	+	22939704	22940904	0	1	1200	0	2107	68490	5.53217	4.7984e-145	2.42086e-142	ENSMUST00000044331	Kat6a	LastExon	27
5731	peak_5731	chr6	4756700	4758575	470.233	+	4756700	4758575	0	1	1875	0	1247	43218	5.74794	5.69056e-145	2.79122e-142	ENSMUST00000176204	Peg10	UTR3	40
11300	peak_11300	chr11	112785175	112786075	467.234	+	112785175	112786075	0	1	900	0	3739	63068	4.65536	4.67645e-144	2.2318e-141	ENSMUST00000000579	Sox9	LastExon	20
16490	peak_16490	chr18	58009847	58012253	466.936	-	58009847	58012253	0	2	785,40	0,2366	463	18711	5.97956	5.90532e-144	2.74411e-141	ENSMUST00000025497	Fbn2	UTR3	20
12928	peak_12928	chr13	110400192	110400717	465.259	+	110400192	110400717	0	1	525	0	181	10149	6.59627	1.9378e-143	8.77376e-141	ENSMUST00000022212	Plk2	LastExon	17
2671	peak_2671	chr3	84977327	84978002	463.83	+	84977327	84978002	0	1	675	0	527	15843	5.58428	5.34857e-143	2.36113e-140	ENSMUST00000151410	Fbxw7	UTR5	25
7786	peak_7786	chr7	127607905	127608855	463.639	-	127607905	127608855	0	1	950	0	498	18268	5.66705	6.2619e-143	2.69689e-140	ENSMUST00000084564	Zfp629	UTR3	27
2013	peak_2013	chr2	71527871	71537661	461.67	-	71527871	71537661	0	3	83,335,82	0,4912,9708	445	26818	6.52501	2.51141e-142	1.05587e-139	ENSMUST00000137251	Dlx1as	UTR3	14
3597	peak_3597	chr4	98934185	98934910	456.693	+	98934185	98934910	0	1	725	0	1501	44551	5.70003	8.09341e-141	3.32357e-138	ENSMUST00000091358	Usp1	LastExon	24
15756	peak_15756	chr17	32775210	32775810	456.301	-	32775210	32775810	0	1	600	0	638	16109	5.40013	1.08714e-140	4.36289e-138	ENSMUST00000168337	Zfp871	UTR3	13
1490	peak_1490	chr2	124664211	124665861	455.033	+	124664211	124665861	0	1	1650	0	1506	37185	5.11482	2.67769e-140	1.05072e-137	ENSMUST00000103238	Sema6d	LastExon	42
12402	peak_12402	chr12	40035737	40037316	454.479	-	40035737	40037316	0	2	1096,54	0,1525	958	33508	5.81509	4.01734e-140	1.54214e-137	ENSMUST00000101472	Arl4a	UTR3	29
9905	peak_9905	chr10	14149285	14149835	454.172	+	14149285	14149835	0	1	550	0	96	8597	7.10773	5.07926e-140	1.90829e-137	ENSMUST00000191138	Hivep2	LastExon	15
15229	peak_15229	chr17	14943590	14944365	452.984	+	14943590	14944365	0	1	775	0	335	12684	5.66465	1.18138e-139	4.34599e-137	ENSMUST00000174004	1600012H06Rik	UTR5	14
1231	peak_1231	chr2	34775693	34776393	452.699	+	34775693	34776393	0	1	700	0	5071	101455	5.11316	1.4694e-139	5.29523e-137	ENSMUST00000100171	Hspa5	LastExon	18
8183	peak_8183	chr8	91051368	91052243	451.968	+	91051368	91052243	0	1	875	0	701	26093	5.91218	2.48985e-139	8.79317e-137	ENSMUST00000209203	Chd9	UTR3	23
4724	peak_4724	chr5	75192443	75195773	451.601	+	75192443	75195773	0	2	229821	0,2509	444	28633	6.58307	3.27445e-139	1.13373e-136	ENSMUST00000168162	Pdgfra	LastExon	40
691	peak_691	chr1	84036795	84038195	449.495	-	84036795	84038195	0	1	1400	0	362	11147	5.65349	1.43782e-138	4.88251e-136	ENSMUST00000176559	Pid1	UTR3	31
8497	peak_8497	chr8	36937960	36938660	448.102	-	36937960	36938660	0	1	700	0	214	10526	6.25089	3.84818e-138	1.2821e-135	ENSMUST00000179652	Dlc1	UTR3	22
6256	peak_6256	chr6	56778723	56779898	446.68	-	56778723	56779898	0	1	1175	0	1120	28505	5.44259	1.0504e-137	3.43479e-135	ENSMUST00000114321	Kbtbd2	UTR3	29
1810	peak_1810	chr2	20880492	20881592	446.668	-	20880492	20881592	0	1	1100	0	1865	36454	4.80315	1.07887e-137	3.46375e-135	ENSMUST00000174584	Arhgap21	Exon	31
16471	peak_16471	chr18	46504920	46505445	446.541	-	46504920	46505445	0	1	525	0	454	12098	5.54216	1.19945e-137	3.78214e-135	ENSMUST00000036226	Fem1c	UTR3	12
16263	peak_16263	chr18	61083283	61085058	445.724	+	61083283	61085058	0	1	1775	0	562	39825	6.29455	2.1515e-137	6.66512e-135	ENSMUST00000115274	Pdgfrb	LastExon	46
10622	peak_10622	chr10	100446851	100447576	443.232	-	100446851	100447576	0	1	725	0	322	10613	5.84775	1.23115e-136	3.7482e-134	ENSMUST00000058154	Tmtc3	UTR3	18
510	peak_510	chr1	12871598	12872223	442.954	-	12871598	12872223	0	1	625	0	239	9304	5.69318	1.51895e-136	4.54604e-134	ENSMUST00000115402	Slco5a1	UTR3	14
3529	peak_3529	chr4	57856650	57893638	441.998	+	57856650	57893638	0	4	387,179,39,770	0,26373,29638,36218	578	17796	5.34229	2.99697e-136	8.82009e-134	ENSMUST00000098066	Pakap	UTR3	39
1976	peak_1976	chr2	52401925	52402400	441.348	-	52401925	52402400	0	1	475	0	465	13687	5.69868	4.78046e-136	1.38383e-133	ENSMUST00000036541	Arl5a	UTR3	13
3689	peak_3689	chr4	119136427	119137327	441.296	+	119136427	119137327	0	1	900	0	1981	48150	4.97334	5.03503e-136	1.43401e-133	ENSMUST00000174372	Slc2a1	UTR3	24
16083	peak_16083	chr18	34317711	34318686	440.442	+	34317711	34318686	0	1	975	0	1679	63677	5.7648	9.25177e-136	2.59314e-133	ENSMUST00000115781	Apc	LastExon	27
16022	peak_16022	chr18	3512139	3512689	439.177	+	3512139	3512689	0	1	550	0	74	4925	6.71877	2.25876e-135	6.23206e-133	ENSMUST00000025075	Bambi	LastExon	17
3426	peak_3426	chr4	28963915	28964390	437.73	+	28963915	28964390	0	1	475	0	293	11939	6.17572	6.25537e-135	1.69934e-132	ENSMUST00000108191	Epha7	LastExon	14
940	peak_940	chr1	165875278	165875703	437.535	-	165875278	165875703	0	1	425	0	346	7400	5.25089	7.26957e-135	1.94494e-132	ENSMUST00000184799	Pou2f1	UTR3	12
12910	peak_12910	chr13	99246249	99246949	436.873	+	99246249	99246949	0	1	700	0	69	8817	7.58001	1.16775e-134	3.07763e-132	ENSMUST00000056558	Zfp366	LastExon	20
7079	peak_7079	chr7	122969408	122970889	436.294	+	122969408	122970889	0	2	74326	0,1155	288	18405	6.21866	1.76984e-134	4.59587e-132	ENSMUST00000098062	Rbbp6	UTR5	11
5732	peak_5732	chr6	4758750	4759075	436.241	+	4758750	4759075	0	1	325	0	159	6390	6.14628	1.86282e-134	4.7672e-132	ENSMUST00000176551	Peg10	UTR3	4
15754	peak_15754	chr17	32773360	32774635	436.193	-	32773360	32774635	0	1	1275	0	1102	29073	5.51185	1.95367e-134	4.92827e-132	ENSMUST00000057501	Zfp871	UTR3	32
7226	peak_7226	chr7	6707041	6707591	435.147	-	6707041	6707591	0	1	550	0	497	12218	5.36294	4.09363e-134	1.0181e-131	ENSMUST00000051209	Peg3	UTR3	17
12805	peak_12805	chr13	55213534	55233903	434.997	+	55213534	55233903	0	2	616,9	0,20360	1390	52840	5.93825	4.60388e-134	1.1291e-131	ENSMUST00000224338	Nsd1	UTR5	20
15443	peak_15443	chr17	45436381	45437131	434.833	+	45436381	45437131	0	1	750	0	212	7930	5.99761	5.22994e-134	1.26507e-131	ENSMUST00000233673	B230354K17Rik	UTR5	21
8688	peak_8688	chr8	102634044	102634619	433.703	-	102634044	102634619	0	1	575	0	404	23888	6.65695	1.16084e-133	2.77002e-131	ENSMUST00000075190	Cdh11	UTR3	20
5772	peak_5772	chr6	22254725	22255375	432.799	+	22254725	22255375	0	1	650	0	136	12973	7.21983	2.2009e-133	5.1818e-131	ENSMUST00000115383	Cped1	UTR3	13
13645	peak_13645	chr14	20735949	20736599	432.018	-	20735949	20736599	0	1	650	0	295	15683	6.1852	3.83297e-133	8.90561e-131	ENSMUST00000080440	Camk2g	UTR3	21
3424	peak_3424	chr4	28821026	28870564	431.812	+	28821026	28870564	0	2	642,8	0,49530	510	20757	5.99364	4.47842e-133	1.02701e-130	ENSMUST00000149030	Epha7	UTR5	17
4410	peak_4410	chr4	141468214	141468914	431.287	-	141468214	141468914	0	1	700	0	516	18905	5.60785	6.52878e-133	1.47802e-130	ENSMUST00000147227	Spen	UTR3	21
3403	peak_3403	chr4	13889615	13890665	431.173	+	13889615	13890665	0	1	1050	0	546	20590	5.91317	7.15702e-133	1.59973e-130	ENSMUST00000098256	Runx1t1	LastExon	32
8301	peak_8301	chr8	111669512	111669962	430.695	+	111669512	111669962	0	1	450	0	214	10172	6.23831	1.00951e-132	2.22824e-130	ENSMUST00000212206	Zfp1	UTR3	18
5708	peak_5708	chr5	147018029	147018529	429.537	-	147018029	147018529	0	1	500	0	80	7521	7.3716	2.28069e-132	4.97191e-130	ENSMUST00000123092	Lnx2	UTR3	12
11429	peak_11429	chr11	6473473	6474398	427.262	-	6473473	6474398	0	1	925	0	647	15070	5.356	1.11721e-131	2.40581e-129	ENSMUST00000179343	Purb	UTR3	18
16600	peak_16600	chr18	84012777	84013502	427.21	-	84012777	84013502	0	1	725	0	332	14961	5.88681	1.17261e-131	2.4947e-129	ENSMUST00000175783	Tshz1	UTR3	16
8730	peak_8730	chr8	109248716	109249741	425.788	-	109248716	109249741	0	1	1025	0	286	10210	5.96423	3.17897e-131	6.68266e-129	ENSMUST00000180524	D030068K23Rik	Intron	16
8434	peak_8434	chr8	13256212	13256937	424.907	-	13256212	13256937	0	1	725	0	295	20398	6.41398	5.9273e-131	1.23134e-128	ENSMUST00000204673	Dcun1d2	UTR3	22
4073	peak_4073	chr4	53033411	53034061	423.458	-	53033411	53034061	0	1	650	0	217	8849	6.07959	1.63689e-130	3.36095e-128	ENSMUST00000030010	Abca1	UTR3	15
505	peak_505	chr1	9724371	9724771	423.254	-	9724371	9724771	0	1	400	0	465	15607	5.86183	1.90746e-130	3.87148e-128	ENSMUST00000057438	Vcpip1	UTR3	7
13870	peak_13870	chr14	93887693	93888732	423.242	-	93887693	93888732	0	1	1039	0	1324	32178	5.22447	1.94602e-130	3.90486e-128	ENSMUST00000194056	Pcdh9	LastExon	24
125	peak_125	chr1	62815611	62816136	421.998	+	62815611	62816136	0	1	525	0	423	14175	5.62313	4.65999e-130	9.24562e-128	ENSMUST00000114157	Nrp2	LastExon	9
13462	peak_13462	chr14	56902957	56911132	420.417	+	56902957	56911132	0	2	595,55	0,8120	1588	41224	5.43161	1.40986e-129	2.76614e-127	ENSMUST00000223669	Zmym2	LastExon	19
2563	peak_2563	chr3	32519727	32520677	419.273	+	32519727	32520677	0	1	950	0	623	17693	5.45893	3.1502e-129	6.11278e-127	ENSMUST00000193789	Zfp639	LastExon	27
3602	peak_3602	chr4	100442103	100442853	418.057	+	100442103	100442853	0	1	750	0	44	4909	7.54441	7.39846e-129	1.42002e-126	ENSMUST00000039630	Ror1	LastExon	24
12250	peak_12250	chr12	95779294	95781219	417.118	+	95779294	95781219	0	1	1925	0	1305	40457	5.5505	1.43383e-128	2.72243e-126	ENSMUST00000110117	Flrt2	LastExon	36
16568	peak_16568	chr18	78783287	78857116	415.941	-	78783287	78857116	0	2	142633	0,73196	3066	102692	5.1498	3.27738e-128	6.15659e-126	ENSMUST00000025430	Setbp1	Exon	21
5885	peak_5885	chr6	71509584	71510409	414.934	+	71509584	71510409	0	1	825	0	484	14650	5.65597	6.65408e-128	1.23682e-125	ENSMUST00000114178	Rnf103	UTR3	18
14275	peak_14275	chr15	39871827	39872377	414.499	-	39871827	39872377	0	1	550	0	678	22020	5.60467	9.09371e-128	1.67268e-125	ENSMUST00000110305	Lrp12	UTR3	19
1800	peak_1800	chr2	18045591	18046816	413.852	-	18045591	18046816	0	1	1225	0	1205	30796	5.31911	1.4382e-127	2.61811e-125	ENSMUST00000066885	Skida1	UTR3	24
14300	peak_14300	chr15	58048749	58052637	412.848	-	58048749	58052637	0	2	36414	0,3474	554	14464	5.47261	2.91424e-127	5.25098e-125	ENSMUST00000070143	Zhx1	UTR3	13
3977	peak_3977	chr4	22486369	22487844	412.517	-	22486369	22487844	0	1	1475	0	3203	113277	4.74979	3.70498e-127	6.60835e-125	ENSMUST00000178174	Pou3f2	UTR3	23
9694	peak_9694	chr9	87704724	87705849	412.474	-	87704724	87705849	0	1	1125	0	229	12867	6.43697	3.85466e-127	6.80656e-125	ENSMUST00000034991	Tbx18	UTR3	23
7142	peak_7142	chr7	127880145	127881345	411.735	+	127880145	127881345	0	1	1200	0	1545	28663	4.29483	6.49647e-127	1.13579e-124	ENSMUST00000206340	Zfp646	LastExon	31
2648	peak_2648	chr3	65531350	65546080	411.305	+	65531350	65546080	0	2	834,41	0,14689	352	10619	5.70932	8.84352e-127	1.53097e-124	ENSMUST00000047906	Tiparp	Exon	27
12806	peak_12806	chr13	55245717	55246192	411.255	+	55245717	55246192	0	1	475	0	1479	25305	4.7688	9.24239e-127	1.58449e-124	ENSMUST00000099490	Nsd1	Exon	12
9309	peak_9309	chr9	122137044	122137594	411.121	+	122137044	122137594	0	1	550	0	353	10572	5.55703	1.02386e-126	1.7384e-124	ENSMUST00000134949	Snrk	Exon	17
6962	peak_6962	chr7	89407550	89408575	410.882	+	89407550	89408575	0	1	1025	0	72	6365	7.07776	1.22065e-126	2.05278e-124	ENSMUST00000058755	Fzd4	LastExon	25
12114	peak_12114	chr12	52516951	52517376	410.809	+	52516951	52517376	0	1	425	0	1196	18173	4.71891	1.29579e-126	2.15859e-124	ENSMUST00000110725	Arhgap5	Exon	13
7562	peak_7562	chr7	73942118	73943293	410.718	-	73942118	73943293	0	1	1175	0	1114	36203	5.51449	1.39341e-126	2.29952e-124	ENSMUST00000026896	St8sia2	UTR3	38
5755	peak_5755	chr6	15437895	15438270	410.697	+	15437895	15438270	0	1	375	0	164	6372	6.07681	1.42697e-126	2.3331e-124	ENSMUST00000115475	Foxp2	UTR3	15
9937	peak_9937	chr10	29224393	29225243	410.613	+	29224393	29225243	0	1	850	0	816	15469	4.97875	1.52664e-126	2.47315e-124	ENSMUST00000213490	9330159F19Rik	UTR3	30
17508	peak_17508	chrX	94078680	94079555	410.108	-	94078680	94079555	0	1	875	0	421	10541	5.43046	2.18583e-126	3.50885e-124	ENSMUST00000113927	Zfx	UTR3	21
2555	peak_2555	chr3	30818547	30819122	410.1	+	30818547	30819122	0	1	575	0	2294	71033	5.57706	2.21803e-126	3.52847e-124	ENSMUST00000029256	Sec62	LastExon	16
1519	peak_1519	chr2	129630467	129630942	409.798	+	129630467	129630942	0	1	475	0	265	8249	5.43285	2.75971e-126	4.35098e-124	ENSMUST00000049262	Sirpa	UTR3	10
2528	peak_2528	chr3	9280769	9281244	408.612	+	9280769	9281244	0	1	475	0	422	11203	5.51982	6.33402e-126	9.89789e-124	ENSMUST00000155203	Zbtb10	LastExon	11
16400	peak_16400	chr18	31583217	31583617	407.439	-	31583217	31583617	0	1	400	0	453	14181	5.77174	1.44077e-125	2.23167e-123	ENSMUST00000060396	Slc25a46	LastExon	9
6225	peak_6225	chr6	47796216	47796841	406.208	-	47796216	47796841	0	1	625	0	2630	57631	5.23022	3.41176e-125	5.23868e-123	ENSMUST00000077290	Pdia4	UTR3	12
2828	peak_2828	chr3	103962325	103962700	405.457	+	103962325	103962700	0	1	375	0	187	6229	5.86746	5.79085e-125	8.81507e-123	ENSMUST00000151927	Rsbn1	UTR3	15
726	peak_726	chr1	95591108	95591833	404.98	-	95591108	95591833	0	1	725	0	254	8164	5.81561	8.12953e-125	1.22693e-122	ENSMUST00000043336	St8sia4	UTR3	18
5774	peak_5774	chr6	22999262	23007414	404.648	+	22999262	23007414	0	2	3484141	0,8011	2735	64524	5.1667	1.04114e-124	1.54491e-122	ENSMUST00000202579	Ptprz1	LastExon	72
15835	peak_15835	chr17	46017667	46018817	404.648	-	46017667	46018817	0	1	1150	0	1250	30843	5.094	1.03588e-124	1.54491e-122	ENSMUST00000071648	Vegfa	UTR3	29
14914	peak_14914	chr16	94691641	94692541	404.243	+	94691641	94692541	0	1	900	0	1331	28431	5.04307	1.38947e-124	2.0446e-122	ENSMUST00000023614	Dyrk1a	LastExon	27
15169	peak_15169	chr16	96001884	96003084	403.779	-	96001884	96003084	0	1	1200	0	1701	53066	5.55803	1.93372e-124	2.82196e-122	ENSMUST00000232755	Brwd1	UTR3	39
8134	peak_8134	chr8	79190222	79190847	403.731	+	79190222	79190847	0	1	625	0	294	16749	6.17371	2.01515e-124	2.91668e-122	ENSMUST00000145827	Zfp827	UTR3	22
359	peak_359	chr1	156051395	156051970	403.043	+	156051395	156051970	0	1	575	0	624	23326	5.82616	3.27342e-124	4.69935e-122	ENSMUST00000097526	Tor1aip2	UTR5	21
2525	peak_2525	chr3	5415227	5415652	402.507	+	5415227	5415652	0	1	425	0	133	3993	5.72595	4.785e-124	6.81399e-122	ENSMUST00000176383	Zfhx4	UTR3	11
9707	peak_9707	chr9	94519988	94537256	401.812	-	94519988	94537256	0	3	658,304,38	0,4403,17230	597	16475	5.47395	7.80634e-124	1.10275e-121	ENSMUST00000113028	1190002N15Rik	UTR3	21
2240	peak_2240	chr2	137082880	137083405	401.351	-	137082880	137083405	0	1	525	0	280	14149	6.07561	1.08364e-123	1.51865e-121	ENSMUST00000133640	Jag1	UTR3	21
14215	peak_14215	chr15	7206994	7207544	400.662	-	7206994	7207544	0	1	550	0	101	9796	7.22386	1.76073e-123	2.4481e-121	ENSMUST00000160207	Egflam	UTR3	23
8758	peak_8758	chr8	115704403	115704978	400.567	-	115704403	115704978	0	1	575	0	80	4330	6.5743	1.89463e-123	2.6137e-121	ENSMUST00000109104	Maf	UTR3	23
11396	peak_11396	chr11	3640159	3641009	399.413	-	3640159	3641009	0	1	850	0	720	12446	4.90178	4.2498e-123	5.81728e-121	ENSMUST00000144852	Tug1	UTR3	32
8112	peak_8112	chr8	72320909	72321359	399.065	+	72320909	72321359	0	1	450	0	73	6914	6.89648	5.45081e-123	7.40388e-121	ENSMUST00000067912	Klf2	LastExon	11
17161	peak_17161	chr19	60528645	60529020	398.568	-	60528645	60529020	0	1	375	0	295	8689	5.70266	7.74983e-123	1.04463e-120	ENSMUST00000111460	Cacul1	UTR3	11
3051	peak_3051	chr3	54898792	54899192	398.517	-	54898792	54899192	0	1	400	0	56	9052	7.94659	8.09219e-123	1.08251e-120	ENSMUST00000070342	Sertm1	UTR3	11
9907	peak_9907	chr10	17724555	17724955	397.573	+	17724555	17724955	0	1	400	0	374	9646	5.10148	1.56864e-122	2.08263e-120	ENSMUST00000219558	Cited2	LastExon	13
7162	peak_7162	chr7	132949829	132966650	397.166	+	132949829	132966650	0	2	606144	0,16677	936	21733	5.23979	2.09559e-122	2.76149e-120	ENSMUST00000033265	Zranb1	Exon	20
7058	peak_7058	chr7	112092790	112101841	394.826	+	112092790	112101841	0	2	696104	0,8947	2468	61645	5.25692	1.06908e-121	1.39836e-119	ENSMUST00000210526	Usp47	UTR5	31
3331	peak_3331	chr3	133466428	133468103	394.791	-	133466428	133468103	0	1	1675	0	868	27285	5.44122	1.10327e-121	1.43247e-119	ENSMUST00000197211	Tet2	UTR3	31
8859	peak_8859	chr9	13705920	13706870	394.586	+	13705920	13706870	0	1	950	0	220	8015	5.73783	1.28069e-121	1.65068e-119	ENSMUST00000177755	Maml2	LastExon	27
15521	peak_15521	chr17	56259167	56259992	393.532	+	56259167	56259992	0	1	825	0	399	14491	5.36872	2.6787e-121	3.42758e-119	ENSMUST00000060253	Fem1a	UTR3	23
12892	peak_12892	chr13	94193808	94194558	393.44	+	94193808	94194558	0	1	750	0	184	7762	6.08726	2.88496e-121	3.65513e-119	ENSMUST00000121618	Lhfpl2	UTR3	25
15889	peak_15889	chr17	53679118	53679568	393.44	-	53679118	53679568	0	1	450	0	387	11520	5.66048	2.89794e-121	3.65513e-119	ENSMUST00000024736	Sgo1	Exon	14
12488	peak_12488	chr12	78963769	78964844	392.096	-	78963769	78964844	0	1	1075	0	511	23671	5.32352	7.405e-121	9.27358e-119	ENSMUST00000056660	Tmem229b	UTR3	23
9666	peak_9666	chr9	75397584	75398259	390.431	-	75397584	75398259	0	1	675	0	943	16482	4.80862	2.36582e-120	2.94195e-118	ENSMUST00000172946	Mapk6	UTR3	16
384	peak_384	chr1	166310972	166312747	390.045	+	166310972	166312747	0	1	1775	0	512	13345	5.31793	3.11292e-120	3.84391e-118	ENSMUST00000111416	Ildr2	UTR3	40
3023	peak_3023	chr3	51255764	51256739	390.013	-	51255764	51256739	0	1	975	0	1451	38303	5.35318	3.20549e-120	3.93073e-118	ENSMUST00000163748	Elf2	UTR3	26
2010	peak_2010	chr2	70713306	70713981	389.91	-	70713306	70713981	0	1	675	0	578	13034	5.22853	3.46545e-120	4.2202e-118	ENSMUST00000135128	Tlk1	UTR3	23
17553	peak_17553	chrX	104083733	104084183	389.88	-	104083733	104084183	0	1	450	0	91	4605	6.39145	3.56314e-120	4.30945e-118	ENSMUST00000056502	Nexmif	UTR3	7
14692	peak_14692	chr16	20107231	20114573	389.029	+	20107231	20114573	0	2	412,13	0,7329	499	12352	5.22268	6.47171e-120	7.77398e-118	ENSMUST00000023509	Klhl24	Exon	10
7982	peak_7982	chr8	33386349	33417024	388.352	+	33386349	33417024	0	2	1182468	0,30207	1742	40587	5.09684	1.04151e-119	1.24263e-117	ENSMUST00000070340	Purg	LastExon	39
3010	peak_3010	chr3	38483095	38484706	387.162	-	38483095	38484706	0	2	889,36	0,1575	682	11812	4.63311	2.39187e-119	2.8346e-117	ENSMUST00000127837	Ankrd50	UTR3	25
9156	peak_9156	chr9	101074726	101102201	386.942	+	101074726	101102201	0	2	6941631	0,25844	2705	63872	5.05088	2.80631e-119	3.30358e-117	ENSMUST00000085177	Msl2	LastExon	45
17211	peak_17211	chrX	42094749	42095124	386.298	+	42094749	42095124	0	1	375	0	238	7102	5.57823	4.41269e-119	5.16021e-117	ENSMUST00000026978	Xiap	Exon	14
3982	peak_3982	chr4	26327555	26328030	385.63	-	26327555	26328030	0	1	475	0	179	5064	5.62818	7.05868e-119	8.20014e-117	ENSMUST00000041374	Manea	UTR3	12
3969	peak_3969	chr4	11960908	11962133	385.528	-	11960908	11962133	0	1	1225	0	736	15015	4.97226	7.62565e-119	8.8009e-117	ENSMUST00000108299	Pdp1	LastExon	26
8460	peak_8460	chr8	24438140	24438715	384.57	-	24438140	24438715	0	1	575	0	64	4107	6.5038	1.49058e-118	1.70913e-116	ENSMUST00000052622	Tcim	UTR3	19
13358	peak_13358	chr14	31067416	31067816	384.117	+	31067416	31067816	0	1	400	0	618	9941	4.74179	2.0548e-118	2.34088e-116	ENSMUST00000135704	Pbrm1	Exon	11
13004	peak_13004	chr13	34182207	34183082	383.915	-	34182207	34183082	0	1	875	0	563	16038	5.24567	2.37874e-118	2.69255e-116	ENSMUST00000040336	Slc22a23	UTR3	20
1311	peak_1311	chr2	79327095	79327745	383.761	+	79327095	79327745	0	1	650	0	86	6624	6.98649	2.664e-118	2.99623e-116	ENSMUST00000099972	Itga4	UTR3	16
7530	peak_7530	chr7	64871901	64872451	383.653	-	64871901	64872451	0	1	550	0	365	10027	5.33444	2.8874e-118	3.22694e-116	ENSMUST00000094331	Nsmce3	UTR3	15
14895	peak_14895	chr16	92077583	92079508	383.639	+	92077583	92079508	0	1	1925	0	751	24462	5.68179	2.93583e-118	3.26043e-116	ENSMUST00000113975	Slc5a3	LastExon	37
12154	peak_12154	chr12	71317271	71319096	383.107	+	71317271	71319096	0	1	1825	0	1279	48970	5.06062	4.26922e-118	4.71162e-116	ENSMUST00000132822	4930474H06Rik	UTR3	32
15635	peak_15635	chr17	15807127	15821120	382.858	-	15807127	15821120	0	2	674451	0,13542	939	28041	5.16623	5.10526e-118	5.59929e-116	ENSMUST00000170578	Rgmb	UTR3	26
10672	peak_10672	chr10	121784340	121784915	381.806	-	121784340	121784915	0	1	575	0	162	7298	5.85463	1.06562e-117	1.16153e-115	ENSMUST00000081688	Srgap1	UTR3	14
13469	peak_13469	chr14	59629839	59630489	381.67	+	59629839	59630489	0	1	650	0	1112	38336	5.06784	1.17812e-117	1.27627e-115	ENSMUST00000053949	Shisa2	LastExon	14
16394	peak_16394	chr18	25479156	25479706	381.254	-	25479156	25479706	0	1	550	0	448	10406	5.10102	1.58119e-117	1.70248e-115	ENSMUST00000225477	Celf4	UTR3	15
8664	peak_8664	chr8	90247664	90248489	380.907	-	90247664	90248489	0	1	825	0	763	14812	4.97219	2.02308e-117	2.16507e-115	ENSMUST00000109621	Tox3	UTR3	18
12139	peak_12139	chr12	64966966	64976832	380.834	+	64966966	64976832	0	2	1062138	0,9728	602	12283	4.96285	2.1421e-117	2.27863e-115	ENSMUST00000221836	Togaram1	Exon	32
6079	peak_6079	chr6	133105813	133106713	380.615	+	133105813	133106713	0	1	900	0	1138	18977	4.88313	2.50826e-117	2.65214e-115	ENSMUST00000100864	Smim10l1	UTR3	23
343	peak_343	chr1	151818399	151819349	380.106	+	151818399	151819349	0	1	950	0	579	19952	5.63142	3.59083e-117	3.77422e-115	ENSMUST00000191070	Edem3	LastExon	33
2018	peak_2018	chr2	72970663	72971163	379.275	-	72970663	72971163	0	1	500	0	925	19067	5.09575	6.42591e-117	6.71412e-115	ENSMUST00000133615	Sp3	UTR3	15
1960	peak_1960	chr2	37428499	37429499	378.752	-	37428499	37429499	0	1	1000	0	362	8593	5.39602	9.2824e-117	9.64168e-115	ENSMUST00000112932	Zbtb6	UTR3	20
402	peak_402	chr1	171463565	171463965	378.58	+	171463565	171463965	0	1	400	0	62	3179	6.34951	1.05252e-116	1.08687e-114	ENSMUST00000043839	F11r	UTR3	6
2243	peak_2243	chr2	140659562	140660812	378.393	-	140659562	140660812	0	1	1250	0	1535	43881	5.51127	1.205e-116	1.23709e-114	ENSMUST00000056760	Flrt3	UTR3	41
6174	peak_6174	chr6	28830671	28830946	377.956	-	28830671	28830946	0	1	275	0	113	6184	5.95762	1.64066e-116	1.67461e-114	ENSMUST00000062304	Lrrc4	LastExon	8
11047	peak_11047	chr11	77453451	77455576	377.73	+	77453451	77455576	0	1	2125	0	2062	47197	4.97069	1.9297e-116	1.95831e-114	ENSMUST00000181283	Ssh2	LastExon	58
17303	peak_17303	chrX	101319939	101321214	377.201	+	101319939	101321214	0	1	1275	0	791	24790	5.27767	2.80085e-116	2.82613e-114	ENSMUST00000113671	Gm21986	UTR5	37
6365	peak_6365	chr6	98929487	98930212	377.1	-	98929487	98930212	0	1	725	0	528	12562	5.25003	3.02027e-116	3.03022e-114	ENSMUST00000177437	Foxp1	UTR3	20
12780	peak_12780	chr13	51408817	51420338	376.753	+	51408817	51420338	0	2	1281697	0,9824	268	8784	5.05627	3.86385e-116	3.85468e-114	ENSMUST00000087978	S1pr3	UTR5	29
861	peak_861	chr1	152518733	152521331	376.563	-	152518733	152521331	0	2	463,37	0,2561	337	11026	5.56721	4.43263e-116	4.39727e-114	ENSMUST00000111857	Rgl1	UTR3	11
360	peak_360	chr1	156065118	156065918	376.107	+	156065118	156065918	0	1	800	0	722	14226	4.80764	6.11467e-116	6.032e-114	ENSMUST00000060404	Tor1aip2	LastExon	17
16732	peak_16732	chr19	9015971	9018296	375.859	+	9015971	9018296	0	1	2325	0	1072	23141	4.93778	7.30169e-116	7.16296e-114	ENSMUST00000092956	Ahnak	LastExon	41
9549	peak_9549	chr9	56917749	56918424	375.624	-	56917749	56918424	0	1	675	0	216	8800	5.63598	8.64448e-116	8.43338e-114	ENSMUST00000050916	Snx33	UTR3	21
13996	peak_13996	chr15	58899867	58900317	375.542	+	58899867	58900317	0	1	450	0	257	6688	5.51169	9.19602e-116	8.92216e-114	ENSMUST00000227540	Tatdn1	UTR3	11
12562	peak_12562	chr12	91808492	91809667	375.434	-	91808492	91809667	0	1	1175	0	574	15115	5.34114	9.97054e-116	9.62076e-114	ENSMUST00000166691	Sel1l	UTR3	33
6517	peak_6517	chr6	134869092	134869742	374.825	-	134869092	134869742	0	1	650	0	217	6007	5.36505	1.5288e-115	1.46715e-113	ENSMUST00000111932	Gpr19	UTR3	16
5179	peak_5179	chr5	20896002	20896602	374.751	-	20896002	20896602	0	1	600	0	457	16138	5.92053	1.61814e-115	1.54449e-113	ENSMUST00000196780	Rsbn1l	UTR3	18
15374	peak_15374	chr17	33104730	33105855	374.475	+	33104730	33105855	0	1	1125	0	271	7725	5.61208	1.97021e-115	1.87043e-113	ENSMUST00000131722	Zfp563	LastExon	25
280	peak_280	chr1	132018042	132023865	373.78	+	132018042	132023865	0	3	420117313	0,1307,5510	493	18098	5.65041	3.20514e-115	3.02655e-113	ENSMUST00000146432	Elk4	LastExon	30
5312	peak_5312	chr5	66301660	66302535	373.108	-	66301660	66302535	0	1	875	0	277	8406	5.62354	5.13448e-115	4.82259e-113	ENSMUST00000087256	Apbb2	UTR3	22
7946	peak_7946	chr8	22859559	22903159	372.991	+	22859559	22903159	0	4	73,86,914,52	0,1957,2328,43548	2070	30638	4.2956	5.59707e-115	5.22926e-113	ENSMUST00000044331	Kat6a	UTR5	21
10305	peak_10305	chr10	4368273	4368823	372.589	-	4368273	4368823	0	1	550	0	187	6553	5.7054	7.43865e-115	6.91324e-113	ENSMUST00000215860	Zbtb2	UTR3	18
13681	peak_13681	chr14	36878885	36879560	372.426	-	36878885	36879560	0	1	675	0	378	12036	5.65499	8.37156e-115	7.73953e-113	ENSMUST00000182797	Ccser2	UTR3	22
1399	peak_1399	chr2	110011748	110012798	372.141	+	110011748	110012798	0	1	1050	0	114	6526	6.45981	1.02509e-114	9.42761e-113	ENSMUST00000111037	Lgr4	LastExon	24
10228	peak_10228	chr10	102545117	102546092	372.14	+	102545117	102546092	0	1	975	0	67	4352	6.66254	1.03138e-114	9.43629e-113	ENSMUST00000055355	Rassf9	LastExon	32
3122	peak_3122	chr3	86836352	86919762	371.877	-	86836352	86919762	0	3	55,332,13	0,69532,83397	799	14264	4.6219	1.24332e-114	1.13167e-112	ENSMUST00000194452	Dclk2	Exon	12
3710	peak_3710	chr4	123246887	123248337	371.817	+	123246887	123248337	0	1	1450	0	204	9603	5.7015	1.30343e-114	1.18031e-112	ENSMUST00000040821	Heyl	UTR3	38
4513	peak_4513	chr4	154320324	154320724	371.674	-	154320324	154320724	0	1	400	0	596	15564	5.21769	1.44613e-114	1.30284e-112	ENSMUST00000097759	Prdm16	UTR3	7
15064	peak_15064	chr16	38601164	38603064	371.426	-	38601164	38603064	0	1	1900	0	523	15620	5.06497	1.72663e-114	1.54766e-112	ENSMUST00000023487	Arhgap31	UTR3	48
15771	peak_15771	chr17	33333966	33335491	371.235	-	33333966	33335491	0	1	1525	0	922	19835	5.25486	1.98034e-114	1.7661e-112	ENSMUST00000054072	Zfp81	UTR3	35
13710	peak_13710	chr14	52311546	52312396	370.842	-	52311546	52312396	0	1	850	0	883	19287	4.94627	2.61363e-114	2.31917e-112	ENSMUST00000058326	Sall2	UTR3	20
11873	peak_11873	chr11	101973267	101973692	370.351	-	101973267	101973692	0	1	425	0	70	4609	6.44632	3.69327e-114	3.26078e-112	ENSMUST00000125794	Dusp3	UTR3	11
9857	peak_9857	chr9	122852838	122853813	370.019	-	122852838	122853813	0	1	975	0	1924	27611	4.60805	4.67016e-114	4.10277e-112	ENSMUST00000056467	Zfp445	LastExon	30
12714	peak_12714	chr13	31630640	31631240	369.821	+	31630640	31631240	0	1	600	0	108	6632	6.57574	5.38467e-114	4.70706e-112	ENSMUST00000042054	Foxf2	LastExon	14
3020	peak_3020	chr3	49755798	49756573	369.066	-	49755798	49756573	0	1	775	0	609	13057	5.0224	9.13238e-114	7.94382e-112	ENSMUST00000191794	Pcdh18	Exon	16
16842	peak_16842	chr19	41558376	41559401	369.006	+	41558376	41559401	0	1	1025	0	811	21786	5.3455	9.56753e-114	8.28154e-112	ENSMUST00000237976	Lcor	UTR5	21
10327	peak_10327	chr10	9760271	9760846	367.384	-	9760271	9760846	0	1	575	0	134	6379	6.18644	2.96003e-113	2.54967e-111	ENSMUST00000151435	Stxbp5	UTR3	16
2264	peak_2264	chr2	148440889	148441711	366.388	-	148440889	148441711	0	2	378197	0,625	280	7202	5.14907	5.93155e-113	5.08443e-111	ENSMUST00000099269	Cd93	UTR3	12
15031	peak_15031	chr16	32019789	32020139	365.84	-	32019789	32020139	0	1	350	0	477	10660	5.23006	8.7164e-113	7.43547e-111	ENSMUST00000023467	Pak2	UTR3	8
11594	peak_11594	chr11	61777323	61777773	365.737	-	61777323	61777773	0	1	450	0	567	12804	5.29134	9.40414e-113	7.98357e-111	ENSMUST00000129025	Ulk2	UTR3	13
3301	peak_3301	chr3	122933600	122934575	365.541	-	122933600	122934575	0	1	975	0	132	4182	5.70936	1.08245e-112	9.14412e-111	ENSMUST00000090379	Usp53	UTR3	32
2715	peak_2715	chr3	88981490	88982290	365.541	+	88981490	88982290	0	1	800	0	1122	16413	4.6487	1.08748e-112	9.14412e-111	ENSMUST00000090933	Ash1l	Exon	21
4774	peak_4774	chr5	97086887	97088387	365.115	+	97086887	97088387	0	1	1500	0	343	14105	5.61526	1.46856e-112	1.229e-110	ENSMUST00000112969	Paqr3	UTR3	39
12532	peak_12532	chr12	84919097	84920497	364.188	-	84919097	84920497	0	1	1400	0	578	16735	5.33389	2.80556e-112	2.33682e-110	ENSMUST00000043169	Arel1	UTR3	32
5292	peak_5292	chr5	49960000	49960900	364.129	-	49960000	49960900	0	1	900	0	1693	33571	4.94499	2.93527e-112	2.43338e-110	ENSMUST00000030971	Adgra3	UTR3	24
4332	peak_4332	chr4	132225449	132226374	364.077	-	132225449	132226374	0	1	925	0	398	10443	5.09394	3.0571e-112	2.52254e-110	ENSMUST00000105964	Gmeb1	UTR3	23
5511	peak_5511	chr5	123630310	123630835	363.959	-	123630310	123630835	0	1	525	0	1304	32031	5.1257	3.33341e-112	2.73774e-110	ENSMUST00000144121	Clip1	UTR3	19
7728	peak_7728	chr7	120957885	120958435	363.736	-	120957885	120958435	0	1	550	0	394	12164	5.32636	3.90781e-112	3.19464e-110	ENSMUST00000033169	Cdr2	UTR3	18
4572	peak_4572	chr5	20702759	20703309	363.718	+	20702759	20703309	0	1	550	0	338	9212	5.43342	3.97601e-112	3.23541e-110	ENSMUST00000101558	Magi2	UTR3	17
11528	peak_11528	chr11	50814235	50815210	363.019	-	50814235	50815210	0	1	975	0	1122	26267	5.33124	6.48323e-112	5.25141e-110	ENSMUST00000109135	Zfp354c	UTR3	27
14673	peak_14673	chr16	17483942	17484442	362.582	+	17483942	17484442	0	1	500	0	487	16429	5.68438	8.81853e-112	7.11039e-110	ENSMUST00000006293	Crkl	UTR3	13
8211	peak_8211	chr8	104142516	104144266	362.534	+	104142516	104144266	0	1	1750	0	1057	50674	5.67744	9.15983e-112	7.35201e-110	ENSMUST00000034339	Cdh5	LastExon	40
995	peak_995	chr1	183086263	183086838	362.416	-	183086263	183086838	0	1	575	0	121	7848	6.29175	9.98449e-112	7.97766e-110	ENSMUST00000195372	Disp1	UTR3	23
9414	peak_9414	chr9	28995599	28996499	362.302	-	28995599	28996499	0	1	900	0	439	8889	5.05254	1.08526e-111	8.6322e-110	ENSMUST00000115237	Ntm	UTR3	20
11471	peak_11471	chr11	22835943	22837018	362.101	-	22835943	22837018	0	1	1075	0	91	4301	6.13202	1.25333e-111	9.92432e-110	ENSMUST00000055549	B3gnt2	UTR3	32
12933	peak_12933	chr13	112504087	112505887	362.032	+	112504087	112505887	0	1	1800	0	1307	33488	5.2292	1.32093e-111	1.0413e-109	ENSMUST00000070731	Il6st	LastExon	41
78	peak_78	chr1	42697145	42700120	362.029	+	42697145	42700120	0	1	2975	0	12415	427389	4.50112	1.32926e-111	1.04321e-109	ENSMUST00000054883	Pou3f3	UTR5	57
9873	peak_9873	chr10	3963489	3964539	361.997	+	3963489	3964539	0	1	1050	0	315	15251	6.0732	1.36542e-111	1.06684e-109	ENSMUST00000042438	Plekhg1	LastExon	25
13930	peak_13930	chr15	6796287	6797312	361.698	+	6796287	6797312	0	1	1025	0	423	10916	5.46419	1.68734e-111	1.31256e-109	ENSMUST00000061656	Rictor	UTR3	22
13303	peak_13303	chr14	7950588	7951088	361.41	+	7950588	7951088	0	1	500	0	234	9422	5.81979	2.0778e-111	1.60217e-109	ENSMUST00000052678	Flnb	UTR3	19
5980	peak_5980	chr6	107568447	107568822	361.41	+	107568447	107568822	0	1	375	0	705	14896	5.00552	2.06911e-111	1.60217e-109	ENSMUST00000049285	Lrrn1	LastExon	12
912	peak_912	chr1	161019395	161020095	361.392	-	161019395	161020095	0	1	700	0	281	7316	5.34462	2.11281e-111	1.62209e-109	ENSMUST00000171748	Zbtb37	UTR3	14
14868	peak_14868	chr16	87730317	87730792	360.874	+	87730317	87730792	0	1	475	0	255	8531	5.55497	3.03955e-111	2.32348e-109	ENSMUST00000026703	Bach1	UTR3	12
15084	peak_15084	chr16	46448318	46448843	360.672	-	46448318	46448843	0	1	525	0	380	10832	5.61485	3.51092e-111	2.67223e-109	ENSMUST00000023334	Nectin3	UTR3	13
11774	peak_11774	chr11	86502045	86502670	360.114	-	86502045	86502670	0	1	625	0	323	8380	5.50454	5.19145e-111	3.93436e-109	ENSMUST00000020824	Rps6kb1	UTR3	15
16477	peak_16477	chr18	47247872	47249347	359.746	-	47247872	47249347	0	1	1475	0	2606	80043	4.84225	6.72771e-111	5.07684e-109	ENSMUST00000135790	Sema6a	UTR3	31
5054	peak_5054	chr5	138178418	138178708	359.18	+	138178418	138178708	0	1	290	0	166	5513	5.5645	1.00019e-110	7.5155e-109	ENSMUST00000143241	Ap4m1	UTR3	9
12409	peak_12409	chr12	44206821	44208102	359.141	-	44206821	44208102	0	2	584,16	0,1265	213	5179	5.41966	1.03185e-110	7.72053e-109	ENSMUST00000015049	Dnajb9	UTR3	17
1493	peak_1493	chr2	125673599	125674299	359.103	+	125673599	125674299	0	1	700	0	5084	73270	4.66177	1.06452e-110	7.93131e-109	ENSMUST00000164756	Eid1	LastExon	14
5395	peak_5395	chr5	106624319	106635359	359.018	-	106624319	106635359	0	2	71529	0,10511	936	19532	5.0982	1.13355e-110	8.41018e-109	ENSMUST00000112698	Zfp644	Exon	18
13895	peak_13895	chr14	105892798	105893673	358.782	-	105892798	105893673	0	1	875	0	255	9474	5.13704	1.34107e-110	9.90822e-109	ENSMUST00000022709	Spry2	UTR3	19
4512	peak_4512	chr4	154319374	154320299	357.071	-	154319374	154320299	0	1	925	0	553	13249	5.17741	4.40698e-110	3.24243e-108	ENSMUST00000097759	Prdm16	UTR3	17
7966	peak_7966	chr8	26979607	26980457	356.713	+	26979607	26980457	0	1	850	0	541	24084	5.09023	5.67135e-110	4.15538e-108	ENSMUST00000154256	Zfp703	LastExon	13
6784	peak_6784	chr7	36771372	36772197	356.394	+	36771372	36772197	0	1	825	0	274	10325	5.84556	7.10318e-110	5.18297e-108	ENSMUST00000021641	Tshz3	LastExon	26
12927	peak_12927	chr13	109951030	109951930	356.358	+	109951030	109951930	0	1	900	0	236	9829	5.93336	7.3128e-110	5.31397e-108	ENSMUST00000120664	Pde4d	LastExon	28
2732	peak_2732	chr3	89782366	89782691	356.116	+	89782366	89782691	0	1	325	0	221	8534	5.99812	8.68905e-110	6.28817e-108	ENSMUST00000196726	Ube2q1	UTR3	10
6979	peak_6979	chr7	96906063	96906838	356.041	+	96906063	96906838	0	1	775	0	1509	50507	5.58398	9.19016e-110	6.62366e-108	ENSMUST00000107165	Tenm4	LastExon	34
7522	peak_7522	chr7	63890171	63891546	355.956	-	63890171	63891546	0	1	1375	0	735	31633	5.37406	9.78733e-110	7.02539e-108	ENSMUST00000063694	Klf13	UTR3	37
14282	peak_14282	chr15	50660576	50661401	355.852	-	50660576	50661401	0	1	825	0	365	9568	5.45879	1.05572e-109	7.54732e-108	ENSMUST00000077935	Trps1	UTR3	18
1067	peak_1067	chr2	4611043	4612143	355.817	+	4611043	4612143	0	1	1100	0	1421	37673	5.11014	1.08595e-109	7.73213e-108	ENSMUST00000075767	Frmd4a	UTR3	30
8930	peak_8930	chr9	37413466	37414016	355.173	+	37413466	37414016	0	1	550	0	62	3834	6.42686	1.70368e-109	1.20818e-107	ENSMUST00000115046	Robo4	UTR3	15
5323	peak_5323	chr5	73021471	73022221	354.597	-	73021471	73022221	0	1	750	0	387	8197	5.10849	2.54988e-109	1.80103e-107	ENSMUST00000094700	Fryl	UTR3	33
8875	peak_8875	chr9	21027782	21028382	354.424	+	21027782	21028382	0	1	600	0	54	3731	6.52223	2.88806e-109	2.03177e-107	ENSMUST00000086399	Icam1	LastExon	21
14107	peak_14107	chr15	87757461	87758336	354.37	+	87757461	87758336	0	1	875	0	546	14704	5.0372	3.00964e-109	2.10889e-107	ENSMUST00000068088	Fam19a5	UTR3	25
4746	peak_4746	chr5	81512096	81512771	353.774	+	81512096	81512771	0	1	675	0	429	8574	4.94657	4.56544e-109	3.18642e-107	ENSMUST00000132375	Adgrl3	UTR3	21
5750	peak_5750	chr6	8593049	8593574	353.402	+	8593049	8593574	0	1	525	0	253	7757	5.55433	5.93164e-109	4.12366e-107	ENSMUST00000161494	Glcci1	UTR3	12
15944	peak_15944	chr17	67844187	67844912	353.3	-	67844187	67844912	0	1	725	0	91	7491	6.88718	6.39491e-109	4.42829e-107	ENSMUST00000024840	Arhgap28	UTR3	19
7916	peak_7916	chr8	13879474	13880424	353.084	+	13879474	13880424	0	1	950	0	1407	31701	5.12701	7.456e-109	5.14289e-107	ENSMUST00000128557	Champ1	LastExon	14
10783	peak_10783	chr11	29503908	29508042	353.062	+	29503908	29508042	0	3	403,99,348	0,3216,3786	1019	14613	4.63319	7.59755e-109	5.22014e-107	ENSMUST00000040182	Ccdc88a	Exon	27
16642	peak_16642	chr19	5070252	5070637	352.41	+	5070252	5070637	0	1	385	0	115	13935	6.63767	1.19893e-108	8.2057e-107	ENSMUST00000070630	Cd248	LastExon	13
4886	peak_4886	chr5	115097275	115097750	352.315	+	115097275	115097750	0	1	475	0	704	23747	5.52356	1.28532e-108	8.76298e-107	ENSMUST00000031530	Sppl3	UTR3	19
3570	peak_3570	chr4	72201347	72202197	352.184	+	72201347	72202197	0	1	850	0	263	11636	6.11397	1.41281e-108	9.59517e-107	ENSMUST00000122923	C630043F03Rik	UTR5	16
11188	peak_11188	chr11	95491822	95492472	352.162	+	95491822	95492472	0	1	650	0	1073	24377	5.07922	1.43956e-108	9.73936e-107	ENSMUST00000107722	Spop	LastExon	20
2179	peak_2179	chr2	125301343	125301793	351.614	-	125301343	125301793	0	1	450	0	125	6342	6.31146	2.11333e-108	1.42432e-106	ENSMUST00000103234	Fbn1	UTR3	10
14753	peak_14753	chr16	33496483	33497683	351.456	+	33496483	33497683	0	1	1200	0	1296	26267	5.01445	2.36656e-108	1.58893e-106	ENSMUST00000089677	Zfp148	LastExon	32
11401	peak_11401	chr11	3644734	3645523	351.343	-	3644734	3645523	0	1	789	0	961	16172	4.85034	2.56956e-108	1.71868e-106	ENSMUST00000227137	Tug1	UTR3	20
8868	peak_8868	chr9	20593308	20594983	350.778	+	20593308	20594983	0	1	1675	0	568	12241	5.19697	3.81473e-108	2.54191e-106	ENSMUST00000140668	Zfp846	UTR3	50
15650	peak_15650	chr17	23175218	23175943	350.448	-	23175218	23175943	0	1	725	0	245	4660	5.06408	4.81602e-108	3.19704e-106	ENSMUST00000172177	Zfp40	UTR3	21
9145	peak_9145	chr9	91378849	91379574	350.369	+	91378849	91379574	0	1	725	0	239	10542	5.39917	5.10403e-108	3.37554e-106	ENSMUST00000172858	Zic4	UTR5	16
13277	peak_13277	chr13	107726392	107727192	350.325	-	107726392	107727192	0	1	800	0	254	11417	5.69619	5.28378e-108	3.48138e-106	ENSMUST00000224719	Zswim6	UTR3	16
9378	peak_9378	chr9	20499767	20500442	350.313	-	20499767	20500442	0	1	675	0	1268	25366	5.1168	5.34724e-108	3.5101e-106	ENSMUST00000068296	Zfp266	LastExon	22
15263	peak_15263	chr17	21722127	21722552	350.078	+	21722127	21722552	0	1	425	0	152	4336	5.64811	6.31598e-108	4.13065e-106	ENSMUST00000073312	Zfp760	LastExon	10
16622	peak_16622	chr19	3815287	3816287	349.853	+	3815287	3816287	0	1	1000	0	588	16203	5.31697	7.40739e-108	4.82655e-106	ENSMUST00000176262	Kmt5b	LastExon	20
7392	peak_7392	chr7	29933707	29934257	349.749	-	29933707	29934257	0	1	550	0	143	4405	5.70877	7.99265e-108	5.18876e-106	ENSMUST00000108205	Zfp74	UTR3	16
117	peak_117	chr1	59981681	59982356	349.54	+	59981681	59982356	0	1	675	0	468	8506	4.93531	9.27e-108	5.99596e-106	ENSMUST00000036540	Fam117b	LastExon	17
7804	peak_7804	chr7	128441751	128442351	349.339	-	128441751	128442351	0	1	600	0	340	5588	4.83102	1.0696e-107	6.89304e-106	ENSMUST00000165023	Tial1	UTR3	13
833	peak_833	chr1	135440779	135441654	348.493	-	135440779	135441654	0	1	875	0	946	16303	4.69963	1.93055e-107	1.23963e-105	ENSMUST00000190298	Nav1	UTR3	29
12305	peak_12305	chr12	110793301	110794476	348.456	+	110793301	110794476	0	1	1175	0	724	20424	5.32383	1.98777e-107	1.27174e-105	ENSMUST00000095410	Wdr20	LastExon	31
13492	peak_13492	chr14	61209762	61210462	348.276	+	61209762	61210462	0	1	700	0	156	5535	5.9305	2.25947e-107	1.44035e-105	ENSMUST00000119943	Sacs	LastExon	22
94	peak_94	chr1	55238251	55239276	348.06	+	55238251	55239276	0	1	1025	0	191	7725	5.80057	2.63366e-107	1.67285e-105	ENSMUST00000061334	Mars2	LastExon	28
3952	peak_3952	chr4	3902220	3902870	347.883	-	3902220	3902870	0	1	650	0	217	6759	5.68121	2.98878e-107	1.89161e-105	ENSMUST00000003369	Plag1	UTR3	20
5253	peak_5253	chr5	36475869	36476794	347.647	-	36475869	36476794	0	1	925	0	874	23477	5.26124	3.53123e-107	2.22695e-105	ENSMUST00000119916	Tada2b	UTR3	20
10459	peak_10459	chr10	71228113	71228463	347.251	-	71228113	71228463	0	1	350	0	320	8247	5.41719	4.66598e-107	2.93209e-105	ENSMUST00000092430	Tfam	UTR3	11
15185	peak_15185	chr17	3196936	3197611	346.748	+	3196936	3197611	0	1	675	0	862	24718	5.24351	6.63299e-107	4.15338e-105	ENSMUST00000076734	Scaf8	LastExon	21
15884	peak_15884	chr17	51739511	51740211	346.697	-	51739511	51740211	0	1	700	0	884	20031	5.13547	6.89681e-107	4.30332e-105	ENSMUST00000140979	Satb1	UTR3	17
16925	peak_16925	chr19	47025062	47025327	346.516	+	47025062	47025327	0	1	265	0	317	7716	4.98236	7.84781e-107	4.87946e-105	ENSMUST00000037636	Ina	UTR3	7
2217	peak_2217	chr2	130874158	130875483	346.247	-	130874158	130875483	0	1	1325	0	94	7007	6.06314	9.48807e-107	5.87861e-105	ENSMUST00000135110	A730017L22Rik	UTR3	38
15186	peak_15186	chr17	3197761	3198361	346.085	+	3197761	3198361	0	1	600	0	1254	23437	4.97421	1.06507e-106	6.57586e-105	ENSMUST00000076734	Scaf8	LastExon	16
12694	peak_12694	chr13	24812898	24813198	345.203	+	24812898	24813198	0	1	300	0	494	9981	5.13719	1.96982e-106	1.21196e-104	ENSMUST00000019276	BC005537	UTR3	6
13	peak_13	chr1	12858883	12860008	345.16	+	12858883	12860008	0	1	1125	0	693	30690	6.07554	2.03718e-106	1.24904e-104	ENSMUST00000088585	Sulf1	UTR3	31
2610	peak_2610	chr3	52345227	52347132	344.886	+	52345227	52347132	0	2	1163137	0,1768	214	7908	5.56628	2.47125e-106	1.50994e-104	ENSMUST00000053764	Foxo1	Exon	36
12966	peak_12966	chr13	17717836	17718886	344.764	-	17717836	17718886	0	1	1050	0	1179	22024	4.8767	2.69873e-106	1.64325e-104	ENSMUST00000222800	Cdk13	UTR3	34
17319	peak_17319	chrX	105121970	105122770	344.56	+	105121970	105122770	0	1	800	0	661	14392	5.00158	3.11876e-106	1.89248e-104	ENSMUST00000033578	Magee1	LastExon	16
493	peak_493	chr1	3214471	3215646	344.524	-	3214471	3215646	0	1	1175	0	108	3061	5.6289	3.2095e-106	1.94087e-104	ENSMUST00000070533	Xkr4	UTR3	28
905	peak_905	chr1	158246270	158246995	344.452	-	158246270	158246995	0	1	725	0	154	9298	6.14223	3.385e-106	2.04001e-104	ENSMUST00000195271	Brinp2	UTR3	20
10670	peak_10670	chr10	121412224	121412849	343.416	-	121412224	121412849	0	1	625	0	166	7096	5.80093	6.96248e-106	4.18175e-104	ENSMUST00000026902	Rassf3	UTR3	11
1712	peak_1712	chr2	168231621	168232196	342.911	+	168231621	168232196	0	1	575	0	176	11262	5.92144	9.91942e-106	5.93753e-104	ENSMUST00000099071	Mocs3	LastExon	12
866	peak_866	chr1	153220996	153223675	342.908	-	153220996	153223675	0	2	733,17	0,2662	982	22474	4.86808	9.9692e-106	5.94717e-104	ENSMUST00000027752	Lamc1	UTR3	25
10819	peak_10819	chr11	49215106	49215956	342.887	+	49215106	49215956	0	1	850	0	1231	19355	4.73496	1.01522e-105	6.03595e-104	ENSMUST00000061757	Zfp62	LastExon	19
11717	peak_11717	chr11	77045566	77046416	342.824	-	77045566	77046416	0	1	850	0	1343	26889	4.97123	1.06427e-105	6.30634e-104	ENSMUST00000102494	Nsrp1	UTR3	28
13282	peak_13282	chr13	111755632	111756107	342.704	-	111755632	111756107	0	1	475	0	191	7959	5.48458	1.16026e-105	6.85214e-104	ENSMUST00000109267	Map3k1	Exon	19
11887	peak_11887	chr11	102799603	102800678	342.699	-	102799603	102800678	0	1	1075	0	2227	39401	4.841	1.16823e-105	6.87619e-104	ENSMUST00000092567	Gjc1	UTR3	30
6165	peak_6165	chr6	28241605	28243724	342.622	-	28241605	28243724	0	2	52748	0,1371	408	6763	4.86706	1.23622e-105	7.25222e-104	ENSMUST00000115321	Zfp800	Exon	29
16841	peak_16841	chr19	40915405	40916555	342.494	+	40915405	40916555	0	1	1150	0	385	6916	4.97781	1.35593e-105	7.92816e-104	ENSMUST00000235207	Zfp518a	LastExon	35
9831	peak_9831	chr9	110722087	110722462	342.313	-	110722087	110722462	0	1	375	0	191	10137	5.59209	1.5417e-105	8.98462e-104	ENSMUST00000006005	Pth1r	UTR3	10
11563	peak_11563	chr11	59199835	59200260	342.143	-	59199835	59200260	0	1	425	0	159	7419	6.07853	1.73988e-105	1.01062e-103	ENSMUST00000154354	2610507I01Rik	UTR3	14
14744	peak_14744	chr16	33012462	33013912	342.127	+	33012462	33013912	0	1	1450	0	644	14903	5.00425	1.76604e-105	1.02245e-103	ENSMUST00000115100	Iqcg	UTR3	39
9095	peak_9095	chr9	72619085	72620085	342.123	+	72619085	72620085	0	1	1000	0	1229	24462	5.08565	1.77677e-105	1.0253e-103	ENSMUST00000093820	Rfx7	LastExon	28
8984	peak_8984	chr9	51849621	51850721	342.065	+	51849621	51850721	0	1	1100	0	179	9941	6.37828	1.85456e-105	1.06671e-103	ENSMUST00000130405	Arhgap20	LastExon	32
3728	peak_3728	chr4	125708425	125709800	342.014	+	125708425	125709800	0	1	1375	0	345	13412	5.32718	1.92811e-105	1.10541e-103	ENSMUST00000030676	Grik3	UTR3	30
12838	peak_12838	chr13	63899096	63899696	341.773	+	63899096	63899696	0	1	600	0	136	5488	6.01091	2.28587e-105	1.30628e-103	ENSMUST00000095724	Ercc6l2	UTR3	16
13669	peak_13669	chr14	31487712	31493857	341.616	-	31487712	31493857	0	3	29135261	0,4609,5884	591	13198	5.16194	2.55754e-105	1.45681e-103	ENSMUST00000227852	Mettl6	UTR3	15
12050	peak_12050	chr12	3907676	3908001	341.614	+	3907676	3908001	0	1	325	0	925	21825	5.14009	2.56958e-105	1.45896e-103	ENSMUST00000174483	Dnmt3a	UTR3	13
5264	peak_5264	chr5	37820584	37821359	341.483	-	37820584	37821359	0	1	775	0	238	6964	5.34841	2.82277e-105	1.59758e-103	ENSMUST00000063116	Msx1	UTR3	17
13647	peak_13647	chr14	21984386	21985811	341.178	-	21984386	21985811	0	1	1425	0	260	15709	5.52153	3.49662e-105	1.97263e-103	ENSMUST00000043409	Zfp503	UTR3	30
2587	peak_2587	chr3	38980574	38981074	341.111	+	38980574	38981074	0	1	500	0	1259	13230	4.09939	3.67699e-105	2.06778e-103	ENSMUST00000061260	Fat4	Exon	15
5710	peak_5710	chr5	147638981	147639481	341.016	-	147638981	147639481	0	1	500	0	106	3470	5.6219	3.93844e-105	2.20778e-103	ENSMUST00000110529	Flt1	UTR3	16
7194	peak_7194	chr7	144420809	144421309	340.836	+	144420809	144421309	0	1	500	0	178	8654	5.7305	4.47601e-105	2.50119e-103	ENSMUST00000097929	Shank2	LastExon	16
13099	peak_13099	chr13	59756383	59756833	340.803	-	59756383	59756833	0	1	450	0	461	14300	5.43771	4.59506e-105	2.55961e-103	ENSMUST00000225795	Isca1	UTR3	12
3016	peak_3016	chr3	49744445	49745245	340.792	-	49744445	49745245	0	1	800	0	720	16114	4.97626	4.64331e-105	2.57835e-103	ENSMUST00000191794	Pcdh18	UTR3	17
8289	peak_8289	chr8	110956913	110957863	340.64	+	110956913	110957863	0	1	950	0	433	20163	4.92371	5.17741e-105	2.86592e-103	ENSMUST00000034197	St3gal2	UTR5	17
8958	peak_8958	chr9	44636616	44637491	340.426	+	44636616	44637491	0	1	875	0	1985	34883	4.95131	6.02105e-105	3.32249e-103	ENSMUST00000217034	Ddx6	UTR3	20
9943	peak_9943	chr10	34299070	34299420	340.206	+	34299070	34299420	0	1	350	0	155	5191	5.67317	7.03585e-105	3.87038e-103	ENSMUST00000047935	Tspyl4	UTR3	6
2046	peak_2046	chr2	84710739	84713544	340.059	-	84710739	84713544	0	2	733,42	0,2763	406	7291	4.91013	7.8129e-105	4.28448e-103	ENSMUST00000035840	Zdhhc5	UTR5	22
16389	peak_16389	chr18	24013876	24014301	339.999	-	24013876	24014301	0	1	425	0	909	20121	5.27702	8.1702e-105	4.46654e-103	ENSMUST00000153337	Zfp24	UTR3	12
7962	peak_7962	chr8	25767636	25768536	339.795	+	25767636	25768536	0	1	900	0	510	13705	5.38839	9.44521e-105	5.14764e-103	ENSMUST00000038498	Bag4	UTR3	19
3265	peak_3265	chr3	108391675	108392675	339.764	-	108391675	108392675	0	1	1000	0	1323	36036	4.60598	9.68099e-105	5.2599e-103	ENSMUST00000090558	Celsr2	UTR3	27
5329	peak_5329	chr5	75933776	75934501	339.721	-	75933776	75934501	0	1	725	0	541	17996	5.26729	9.99813e-105	5.41555e-103	ENSMUST00000113516	Kdr	UTR3	11
3103	peak_3103	chr3	79479641	79481156	339.574	-	79479641	79481156	0	2	2598	0,917	311	10257	5.19312	1.11073e-104	5.99794e-103	ENSMUST00000154645	Fnip2	UTR3	22
6592	peak_6592	chr7	12493380	12494455	339.569	+	12493380	12494455	0	1	1075	0	753	11386	4.74082	1.11845e-104	6.02123e-103	ENSMUST00000151933	Zfp606	UTR3	25
9371	peak_9371	chr9	20435946	20436721	339.33	-	20435946	20436721	0	1	775	0	502	11314	5.31896	1.32369e-104	7.10446e-103	ENSMUST00000098970	Zfp26	UTR3	18
324	peak_324	chr1	136627566	136628041	339.107	+	136627566	136628041	0	1	475	0	468	10461	5.24153	1.54942e-104	8.29083e-103	ENSMUST00000112046	Zfp281	LastExon	14
1447	peak_1447	chr2	119916883	119917383	338.79	+	119916883	119917383	0	1	500	0	411	6206	4.73945	1.9368e-104	1.03323e-102	ENSMUST00000129405	Mga	UTR5	15
1546	peak_1546	chr2	138283667	138284692	338.668	+	138283667	138284692	0	1	1025	0	798	23339	5.17398	2.11307e-104	1.12388e-102	ENSMUST00000075410	Btbd3	LastExon	20
2536	peak_2536	chr3	16204068	16214273	338.628	+	16204068	16214273	0	2	1356319	0,9886	2892	39326	4.48968	2.18018e-104	1.15534e-102	ENSMUST00000108346	Ythdf3	Exon	43
11299	peak_11299	chr11	111072427	111073452	338.628	+	111072427	111073452	0	1	1025	0	47	4309	7.20677	2.18531e-104	1.15534e-102	ENSMUST00000042970	Kcnj2	LastExon	29
13203	peak_13203	chr13	89692960	89693435	338.416	-	89692960	89693435	0	1	475	0	1611	18431	4.19438	2.53937e-104	1.33851e-102	ENSMUST00000159910	Vcan	Exon	13
6399	peak_6399	chr6	116021417	116021892	338.324	-	116021417	116021892	0	1	475	0	179	3283	4.98889	2.71514e-104	1.4269e-102	ENSMUST00000173110	Tmcc1	UTR3	16
5284	peak_5284	chr5	43758182	43758832	338.207	-	43758182	43758832	0	1	650	0	435	10182	5.27447	2.95216e-104	1.54686e-102	ENSMUST00000121736	Fbxl5	UTR3	20
13564	peak_13564	chr14	79427885	79428960	337.723	+	79427885	79428960	0	1	1075	0	438	8935	5.09307	4.14308e-104	2.16445e-102	ENSMUST00000061222	Kbtbd7	LastExon	24
15258	peak_15258	chr17	21586810	21587210	337.286	+	21586810	21587210	0	1	400	0	150	3902	5.43598	5.62555e-104	2.93026e-102	ENSMUST00000088787	Zfp948	LastExon	20
9126	peak_9126	chr9	85844608	85845633	336.569	+	85844608	85845633	0	1	1025	0	671	16472	5.15619	9.26933e-104	4.81405e-102	ENSMUST00000098500	Tpbg	LastExon	27
15767	peak_15767	chr17	33018137	33018712	336.515	-	33018137	33018712	0	1	575	0	300	7348	5.41263	9.65522e-104	4.99976e-102	ENSMUST00000087654	Zfp763	UTR3	12
15799	peak_15799	chr17	34997535	34999410	336.469	-	34997535	34999410	0	1	1875	0	1068	26430	5.13205	9.99653e-104	5.16137e-102	NA	NA	NA	55
533	peak_533	chr1	30803566	30804591	336.329	-	30803566	30804591	0	1	1025	0	2358	47677	4.89225	1.10482e-103	5.68771e-102	ENSMUST00000191329	Phf3	UTR3	26
1143	peak_1143	chr2	28036999	28037449	336.181	+	28036999	28037449	0	1	450	0	342	15151	5.80867	1.22796e-103	6.30329e-102	ENSMUST00000028280	Col5a1	LastExon	12
10214	peak_10214	chr10	99022988	99023538	336.028	+	99022988	99023538	0	1	550	0	449	7675	4.83632	1.36863e-103	7.00502e-102	ENSMUST00000220124	Atp2b1	UTR3	19
4986	peak_4986	chr5	125787645	125788170	335.773	+	125787645	125788170	0	1	525	0	133	6336	5.84011	1.63859e-103	8.36248e-102	ENSMUST00000031446	Tmem132b	LastExon	17
7714	peak_7714	chr7	118844146	118845321	335.75	-	118844146	118845321	0	1	1175	0	709	19512	5.32327	1.6689e-103	8.49263e-102	ENSMUST00000126792	Knop1	UTR3	26
9002	peak_9002	chr9	56489950	56495693	335.626	+	56489950	56495693	0	2	141161	0,4582	660	14092	4.94829	1.82421e-103	9.2563e-102	ENSMUST00000034879	Hmg20a	UTR3	23
16575	peak_16575	chr18	80127561	80128336	335.467	-	80127561	80128336	0	1	775	0	807	21103	5.20536	2.0435e-103	1.03393e-101	ENSMUST00000066743	Adnp2	UTR3	18
11688	peak_11688	chr11	75164764	75167988	335.405	-	75164764	75167988	0	2	2780,95	0,3129	516	33395	5.056	2.13827e-103	1.07879e-101	ENSMUST00000055619	Hic1	UTR3	46
14600	peak_14600	chr15	103344288	103345338	335.332	-	103344288	103345338	0	1	1050	0	255	9601	5.17899	2.25637e-103	1.13513e-101	ENSMUST00000023128	Itga5	UTR3	35
9609	peak_9609	chr9	62795881	62797706	335.31	-	62795881	62797706	0	1	1825	0	4244	61055	4.46431	2.29789e-103	1.15273e-101	ENSMUST00000034775	Fem1b	UTR3	51
1440	peak_1440	chr2	119599696	119600096	335.058	+	119599696	119600096	0	1	400	0	1024	19518	5.08573	2.74343e-103	1.37234e-101	ENSMUST00000153581	1700020I14Rik	UTR5	16
6896	peak_6896	chr7	73775866	73776366	334.594	+	73775866	73776366	0	1	500	0	136	6172	5.91378	3.79568e-103	1.89334e-101	ENSMUST00000107456	Fam174b	UTR3	12
12800	peak_12800	chr13	54661009	54661709	334.593	+	54661009	54661709	0	1	700	0	538	15683	5.4049	3.80968e-103	1.89497e-101	ENSMUST00000026991	Faf2	LastExon	19
15168	peak_15168	chr16	95360218	95361143	334.343	-	95360218	95361143	0	1	925	0	118	5818	6.02548	4.54043e-103	2.2521e-101	ENSMUST00000171646	Erg	UTR3	30
13508	peak_13508	chr14	63142480	63143005	334.303	+	63142480	63143005	0	1	525	0	1058	18000	4.58534	4.68153e-103	2.31559e-101	ENSMUST00000006235	Ctsb	UTR3	8
5169	peak_5169	chr5	8397197	8397922	334.295	-	8397197	8397922	0	1	725	0	1213	21344	4.84319	4.73361e-103	2.3283e-101	ENSMUST00000168500	Dbf4	UTR3	20
16722	peak_16722	chr19	9010821	9011321	334.295	+	9010821	9011321	0	1	500	0	226	5534	5.25691	4.72972e-103	2.3283e-101	ENSMUST00000092956	Ahnak	LastExon	12
10336	peak_10336	chr10	13213691	13232579	333.905	-	13213691	13232579	0	3	582,77,41	0,11092,18847	631	14142	5.12319	6.22392e-103	3.05283e-101	ENSMUST00000105546	Phactr2	UTR3	20
6656	peak_6656	chr7	19135886	19137611	333.529	+	19135886	19137611	0	1	1725	0	580	25025	4.91657	8.09919e-103	3.96165e-101	ENSMUST00000165913	Fbxo46	LastExon	32
7429	peak_7429	chr7	35049896	35050771	332.665	-	35049896	35050771	0	1	875	0	1527	21703	4.43044	1.4783e-102	7.21099e-101	ENSMUST00000070191	Cebpg	UTR3	16
11463	peak_11463	chr11	20712234	20727294	332.664	-	20712234	20727294	0	2	901610	0,13450	1120	15489	4.49854	1.48314e-102	7.21466e-101	ENSMUST00000177543	Aftph	Exon	55
2038	peak_2038	chr2	84332975	84333600	332.456	-	84332975	84333600	0	1	625	0	73	3804	6.49498	1.71716e-102	8.33012e-101	ENSMUST00000099944	Calcrl	UTR3	17
15973	peak_15973	chr17	80274874	80275524	332.387	-	80274874	80275524	0	1	650	0	517	13032	5.32887	1.80707e-102	8.74226e-101	ENSMUST00000234733	Dhx57	UTR3	15
10454	peak_10454	chr10	68095942	68098442	332.198	-	68095942	68098442	0	1	2500	0	457	12407	4.92721	2.06479e-102	9.96176e-101	ENSMUST00000218532	Arid5b	UTR3	52
2870	peak_2870	chr3	122276357	122276807	332.12	+	122276357	122276807	0	1	450	0	695	13008	4.86864	2.18607e-102	1.05182e-100	ENSMUST00000035776	Dnttip2	Exon	19
5834	peak_5834	chr6	47905272	47905922	332.052	+	47905272	47905922	0	1	650	0	648	25666	5.17315	2.29701e-102	1.10219e-100	ENSMUST00000061890	Zfp282	LastExon	13
855	peak_855	chr1	144001312	144001812	331.395	-	144001312	144001812	0	1	500	0	268	4703	4.83312	3.63264e-102	1.73835e-100	ENSMUST00000127206	Rgs2	UTR3	11
6285	peak_6285	chr6	72614142	72615935	331.211	-	72614142	72615935	0	2	13412	0,1381	488	10950	5.1191	4.1396e-102	1.97559e-100	ENSMUST00000070524	Tgoln1	Exon	16
8403	peak_8403	chr8	3153546	3154146	331.11	-	3153546	3154146	0	1	600	0	398	8481	5.15439	4.45063e-102	2.11831e-100	ENSMUST00000091291	Insr	UTR3	20
12499	peak_12499	chr12	80338346	80340071	330.978	-	80338346	80340071	0	1	1725	0	1431	44613	4.87952	4.88884e-102	2.32062e-100	ENSMUST00000054145	Dcaf5	UTR3	42
14258	peak_14258	chr15	27731801	27732876	330.883	-	27731801	27732876	0	1	1075	0	697	19397	5.20814	5.23641e-102	2.47894e-100	ENSMUST00000227030	Trio	UTR3	27
14082	peak_14082	chr15	81649828	81651253	330.604	+	81649828	81651253	0	1	1425	0	1764	35400	4.62787	6.36925e-102	3.00717e-100	ENSMUST00000068387	Ep300	LastExon	28
3350	peak_3350	chr3	148816485	148817510	330.526	-	148816485	148817510	0	1	1025	0	1079	25230	5.18311	6.74317e-102	3.17522e-100	ENSMUST00000199750	Adgrl2	UTR3	26
12827	peak_12827	chr13	59128439	59129614	330.18	+	59128439	59129614	0	1	1175	0	114	3829	5.65012	8.59116e-102	4.03465e-100	ENSMUST00000079828	Ntrk2	UTR3	36
2978	peak_2978	chr3	19226707	19227832	329.7	-	19226707	19227832	0	1	1125	0	1149	27174	5.19363	1.20168e-101	5.62846e-100	ENSMUST00000091314	Pde7a	UTR3	29
13570	peak_13570	chr14	84443712	84444237	329.268	+	84443712	84444237	0	1	525	0	99	3677	5.86096	1.626e-101	7.59572e-100	ENSMUST00000071370	Pcdh17	UTR5	15
5059	peak_5059	chr5	138456237	138457762	328.71	+	138456237	138457762	0	1	1525	0	660	11512	4.92741	2.39921e-101	1.11782e-99	ENSMUST00000085856	Zfp157	LastExon	47
11675	peak_11675	chr11	70986490	70987140	328.644	-	70986490	70987140	0	1	650	0	233	7089	5.46703	2.51884e-101	1.17046e-99	ENSMUST00000124464	Dhx33	UTR3	19
11789	peak_11789	chr11	89039928	89040703	328.472	-	89039928	89040703	0	1	775	0	210	7795	5.82439	2.84564e-101	1.31885e-99	ENSMUST00000152772	Dgke	UTR3	20
14369	peak_14369	chr15	76174748	76177923	328.137	-	76174748	76177923	0	1	3175	0	1094	34036	4.24898	3.59877e-101	1.66354e-99	ENSMUST00000165210	Plec	LastExon	71
15122	peak_15122	chr16	75757539	75758339	327.766	-	75757539	75758339	0	1	800	0	558	10493	4.9104	4.66546e-101	2.15098e-99	ENSMUST00000114244	Hspa13	UTR3	24
16729	peak_16729	chr19	9013946	9014571	327.703	+	9013946	9014571	0	1	625	0	203	5815	5.57068	4.88757e-101	2.24752e-99	ENSMUST00000092956	Ahnak	LastExon	21
9958	peak_9958	chr10	40479786	40480561	327.213	+	40479786	40480561	0	1	775	0	255	6632	5.40153	6.8809e-101	3.15592e-99	ENSMUST00000214659	Cdk19	UTR3	21
8649	peak_8649	chr8	85640412	85641087	327.16	-	85640412	85641087	0	1	675	0	367	8421	5.31782	7.15377e-101	3.27257e-99	ENSMUST00000215046	Neto2	UTR3	17
3990	peak_3990	chr4	34804887	34805612	327.131	-	34804887	34805612	0	1	725	0	1378	19421	4.63018	7.32118e-101	3.3405e-99	ENSMUST00000047950	Zfp292	UTR3	17
16405	peak_16405	chr18	32528796	32529996	326.946	-	32528796	32529996	0	1	1200	0	223	7373	5.42752	8.3421e-101	3.79651e-99	ENSMUST00000174000	Gypc	UTR3	26
7552	peak_7552	chr7	70354220	70354770	326.821	-	70354220	70354770	0	1	550	0	1386	48103	5.94036	9.12439e-101	4.14186e-99	ENSMUST00000089565	Nr2f2	UTR3	11
10320	peak_10320	chr10	7911359	7920524	326.636	-	7911359	7920524	0	2	1891411	0,7754	2331	40422	4.70329	1.03999e-100	4.70875e-99	ENSMUST00000130322	Tab2	LastExon	40
17495	peak_17495	chrX	74035291	74036466	326.605	-	74035291	74036466	0	1	1175	0	1448	40605	4.91099	1.06513e-100	4.81025e-99	ENSMUST00000140399	Mecp2	UTR3	25
6734	peak_6734	chr7	28268505	28269165	325.78	+	28268505	28269165	0	1	660	0	1060	22544	4.91855	1.89104e-100	8.51834e-99	ENSMUST00000059596	Eid2	LastExon	15
3665	peak_3665	chr4	115041376	115042176	325.675	+	115041376	115042176	0	1	800	0	162	5577	5.73845	2.03876e-100	9.16043e-99	ENSMUST00000141933	Stil	UTR3	25
14722	peak_14722	chr16	30601297	30602222	325.642	+	30601297	30602222	0	1	925	0	283	18695	5.47899	2.09206e-100	9.37603e-99	ENSMUST00000059078	Fam43a	LastExon	15
16607	peak_16607	chr18	84552950	84559067	325.498	-	84552950	84559067	0	2	34741	0,5376	868	14400	4.7335	2.31684e-100	1.03572e-98	ENSMUST00000125763	Zfp407	Exon	16
2185	peak_2185	chr2	125739560	125740660	325.226	-	125739560	125740660	0	1	1100	0	1260	32936	5.21822	2.80511e-100	1.25082e-98	ENSMUST00000053699	Secisbp2l	UTR3	29
13216	peak_13216	chr13	93434746	93435346	325.161	-	93434746	93435346	0	1	600	0	276	7075	5.44928	2.94149e-100	1.30833e-98	ENSMUST00000065537	Jmy	UTR3	10
8041	peak_8041	chr8	60671292	60672342	324.876	+	60671292	60672342	0	1	1050	0	88	4327	6.10037	3.59262e-100	1.59393e-98	ENSMUST00000034066	Mfap3l	LastExon	25
2579	peak_2579	chr3	37642617	37644017	323.812	+	37642617	37644017	0	1	1400	0	791	26112	4.89122	7.53187e-100	3.33328e-98	ENSMUST00000108107	Spry1	LastExon	26
16226	peak_16226	chr18	49878207	49879257	323.373	+	49878207	49879257	0	1	1050	0	756	11285	4.63437	1.02371e-99	4.51917e-98	ENSMUST00000041772	Dmxl1	Exon	26
6369	peak_6369	chr6	101150208	101151883	323.344	-	101150208	101151883	0	1	1675	0	730	23146	5.25058	1.04691e-99	4.61005e-98	ENSMUST00000075994	Pdzrn3	UTR3	34
1280	peak_1280	chr2	65764663	65765238	322.996	+	65764663	65765238	0	1	575	0	61	2943	6.39042	1.33559e-99	5.86664e-98	ENSMUST00000100067	Scn2a	LastExon	22
11206	peak_11206	chr11	98210558	98211233	322.933	+	98210558	98211233	0	1	675	0	918	12723	4.43526	1.39956e-99	6.13238e-98	ENSMUST00000107538	Cdk12	Exon	18
5361	peak_5361	chr5	97082528	97088149	322.808	-	97082528	97088149	0	2	801170	0,4451	297	11603	5.27058	1.52989e-99	6.68682e-98	ENSMUST00000112969	Paqr3	UTR3	24
12677	peak_12677	chr13	21369346	21369821	322.504	+	21369346	21369821	0	1	475	0	184	6274	5.76364	1.89349e-99	8.25561e-98	ENSMUST00000099720	Zscan12	LastExon	14
15133	peak_15133	chr16	85795251	85795926	322.478	-	85795251	85795926	0	1	675	0	247	9848	5.82781	1.9319e-99	8.40236e-98	ENSMUST00000023610	Adamts1	UTR3	14
16099	peak_16099	chr18	36287478	36288628	322.454	+	36287478	36288628	0	1	1150	0	754	15909	4.92661	1.96908e-99	8.54298e-98	ENSMUST00000051301	Pura	LastExon	25
14571	peak_14571	chr15	99779019	99779469	322.449	-	99779019	99779469	0	1	450	0	220	5266	5.11294	1.98074e-99	8.57251e-98	ENSMUST00000073691	Lima1	UTR3	8
85	peak_85	chr1	44180896	44181196	322.276	+	44180896	44181196	0	1	300	0	321	6066	5.06691	2.23891e-99	9.66619e-98	ENSMUST00000131177	Ercc5	UTR5	10
7709	peak_7709	chr7	118489513	118489838	321.472	-	118489513	118489838	0	1	325	0	58	3213	6.05686	3.9179e-99	1.68737e-97	ENSMUST00000178344	Itpripl2	UTR3	4
2356	peak_2356	chr2	160365026	160366351	320.775	-	160365026	160366351	0	1	1325	0	403	21977	5.22688	6.36925e-99	2.73645e-97	ENSMUST00000099126	Mafb	UTR3	27
11171	peak_11171	chr11	90035616	90036066	320.545	+	90035616	90036066	0	1	450	0	67	3305	6.20662	7.48491e-99	3.20797e-97	ENSMUST00000092788	Tmem100	LastExon	16
12679	peak_12679	chr13	21445487	21445912	320.45	+	21445487	21445912	0	1	425	0	248	6094	5.38956	8.01404e-99	3.42644e-97	ENSMUST00000122926	4930470G03Rik	UTR5	5
9649	peak_9649	chr9	71628683	71629258	320.382	-	71628683	71629258	0	1	575	0	107	3387	5.48401	8.42077e-99	3.59164e-97	ENSMUST00000152224	Cgnl1	UTR3	20
3215	peak_3215	chr3	97766536	97767011	320.356	-	97766536	97767011	0	1	475	0	354	10416	5.28563	8.59853e-99	3.65862e-97	ENSMUST00000175751	Pde4dip	Exon	11
16846	peak_16846	chr19	41584507	41585282	320.252	+	41584507	41585282	0	1	775	0	769	13352	4.488	9.26022e-99	3.9307e-97	ENSMUST00000172371	Gm340	LastExon	25
531	peak_531	chr1	25093681	25094256	319.926	-	25093681	25094256	0	1	575	0	214	7458	5.8636	1.16395e-98	4.92879e-97	ENSMUST00000126096	Adgrb3	UTR3	14
16043	peak_16043	chr18	9877073	9877548	319.771	+	9877073	9877548	0	1	475	0	158	3732	5.3035	1.29868e-98	5.48615e-97	ENSMUST00000040069	Colec12	UTR3	11
561	peak_561	chr1	38797393	38797943	319.693	-	38797393	38797943	0	1	550	0	173	4406	5.41118	1.37431e-98	5.79178e-97	ENSMUST00000039612	Lonrf2	UTR3	16
8941	peak_8941	chr9	40782428	40784403	319.653	+	40782428	40784403	0	1	1975	0	635	20089	5.58886	1.41648e-98	5.95528e-97	ENSMUST00000132716	Gm16096	UTR3	50
10372	peak_10372	chr10	34152193	34152943	319.271	-	34152193	34152943	0	1	750	0	149	4525	5.52398	1.85059e-98	7.76193e-97	ENSMUST00000048010	Dse	UTR3	12
9245	peak_9245	chr9	110573719	110577141	319.263	+	110573719	110577141	0	2	555,20	0,3402	1214	21052	4.7465	1.86495e-98	7.80361e-97	ENSMUST00000196814	Setd2	UTR3	15
5091	peak_5091	chr5	142666972	142667197	319.088	+	142666972	142667197	0	1	225	0	242	6308	5.46166	2.11016e-98	8.80881e-97	ENSMUST00000110778	Wipi2	LastExon	8
1382	peak_1382	chr2	97630690	97631215	318.777	+	97630690	97631215	0	1	525	0	99	3160	5.82308	2.62339e-98	1.09254e-96	ENSMUST00000059049	Lrrc4c	LastExon	20
4117	peak_4117	chr4	70432539	70433514	318.665	-	70432539	70433514	0	1	975	0	1202	23042	4.97093	2.84321e-98	1.1813e-96	ENSMUST00000107359	Megf9	UTR3	24
809	peak_809	chr1	133621145	133621645	318.284	-	133621145	133621645	0	1	500	0	550	7291	4.47751	3.71089e-98	1.53819e-96	ENSMUST00000179598	Gm38394	UTR3	11
1146	peak_1146	chr2	28229158	28230433	318.26	+	28229158	28230433	0	1	1275	0	1230	21694	4.483	3.7824e-98	1.56416e-96	ENSMUST00000028177	Olfm1	LastExon	29
7140	peak_7140	chr7	127878720	127879470	318.254	+	127878720	127879470	0	1	750	0	735	15711	4.26888	3.80705e-98	1.57067e-96	ENSMUST00000131000	Zfp646	LastExon	18
14265	peak_14265	chr15	36241158	36241933	318.189	-	36241158	36241933	0	1	775	0	536	9888	4.78391	3.99121e-98	1.64281e-96	ENSMUST00000228358	Rnf19a	UTR3	17
9999	peak_9999	chr10	58479931	58480506	318.186	+	58479931	58480506	0	1	575	0	889	11421	4.51033	4.00977e-98	1.64662e-96	ENSMUST00000003310	Ranbp2	Exon	20
1961	peak_1961	chr2	37435572	37436747	317.621	-	37435572	37436747	0	1	1175	0	382	7665	4.9908	5.94503e-98	2.43567e-96	ENSMUST00000102789	Zbtb26	UTR3	37
140	peak_140	chr1	64576273	64597727	317.445	+	64576273	64597727	0	2	56494	0,20960	947	13278	4.57355	6.73222e-98	2.75179e-96	ENSMUST00000087366	Creb1	LastExon	14
11032	peak_11032	chr11	75525920	75526520	317.144	+	75525920	75526520	0	1	600	0	77	3460	5.79115	8.31208e-98	3.38971e-96	ENSMUST00000123819	Scarf1	UTR3	15
17159	peak_17159	chr19	59907083	59935974	316.774	-	59907083	59935974	0	3	60,46,369	0,6319,28522	476	12013	5.3392	1.07677e-97	4.381e-96	ENSMUST00000170819	Rab11fip2	Exon	15
526	peak_526	chr1	23369673	23370298	316.661	-	23369673	23370298	0	1	625	0	299	6909	5.23653	1.16677e-97	4.73626e-96	ENSMUST00000186064	Ogfrl1	UTR3	16
7939	peak_7939	chr8	22243061	22252232	316.57	+	22243061	22252232	0	2	895,80	0,9091	168	5789	5.43997	1.24602e-97	5.04636e-96	ENSMUST00000162447	Thsd1	UTR5	24
17148	peak_17148	chr19	58797000	58797600	316.43	-	58797000	58797600	0	1	600	0	111	4898	6.21439	1.3762e-97	5.56084e-96	ENSMUST00000066285	Hspa12a	UTR3	18
8300	peak_8300	chr8	111622612	111623137	316.156	+	111622612	111623137	0	1	525	0	802	26331	5.10721	1.66813e-97	6.72506e-96	ENSMUST00000173922	Znrf1	UTR3	14
1091	peak_1091	chr2	16751192	16751967	315.806	+	16751192	16751967	0	1	775	0	199	6415	5.7727	2.12981e-97	8.56677e-96	ENSMUST00000126173	Plxdc2	UTR5	27
3957	peak_3957	chr4	4767483	4767908	315.698	-	4767483	4767908	0	1	425	0	1031	15378	4.70787	2.30135e-97	9.23572e-96	ENSMUST00000084949	Impad1	UTR3	9
17517	peak_17517	chrX	95426667	95427592	315.667	-	95426667	95427592	0	1	925	0	692	12889	4.69232	2.35657e-97	9.43591e-96	ENSMUST00000084535	Amer1	LastExon	24
13581	peak_13581	chr14	87505977	87506527	315.385	+	87505977	87506527	0	1	550	0	528	13477	5.37589	2.8707e-97	1.14685e-95	ENSMUST00000170865	Tdrd3	Exon	16
15036	peak_15036	chr16	32232861	32238542	315.167	-	32232861	32238542	0	2	407143	0,5538	1394	34575	5.08184	3.34748e-97	1.33431e-95	ENSMUST00000042732	Fbxo45	UTR3	13
16387	peak_16387	chr18	23038872	23041311	314.952	-	23038872	23041311	0	2	671533	0,906	738	15972	4.46254	3.89331e-97	1.54838e-95	ENSMUST00000097651	Nol4	Exon	41
16228	peak_16228	chr18	50090637	50091137	314.941	+	50090637	50091137	0	1	500	0	278	7706	5.54729	3.9343e-97	1.56116e-95	ENSMUST00000148159	Tnfaip8	LastExon	10
6668	peak_6668	chr7	24106112	24106587	314.316	+	24106112	24106587	0	1	475	0	240	6804	5.36869	6.07757e-97	2.40623e-95	ENSMUST00000203854	Zfp180	UTR3	11
9242	peak_9242	chr9	110548486	110548836	314.198	+	110548486	110548836	0	1	350	0	607	9883	4.79806	6.61404e-97	2.61277e-95	ENSMUST00000196814	Setd2	Exon	12
5737	peak_5737	chr6	4906388	5007762	314.016	+	4906388	5007762	0	2	456,69	0,101305	842	16849	4.7492	7.51622e-97	2.96253e-95	ENSMUST00000164110	Ppp1r9a	UTR5	16
9510	peak_9510	chr9	52126652	52144124	313.925	-	52126652	52144124	0	2	50450	0,17022	608	9616	4.65618	8.0227e-97	3.15512e-95	ENSMUST00000165519	Zc3h12c	Exon	21
16721	peak_16721	chr19	9010046	9010746	313.853	+	9010046	9010746	0	1	700	0	210	5574	5.47652	8.45621e-97	3.31822e-95	ENSMUST00000092956	Ahnak	LastExon	17
16227	peak_16227	chr18	49893706	49894206	313.753	+	49893706	49894206	0	1	500	0	322	5807	4.99526	9.08185e-97	3.55582e-95	ENSMUST00000041772	Dmxl1	Exon	11
6865	peak_6865	chr7	62349676	62349926	313.662	+	62349676	62349926	0	1	250	0	634	12932	5.10608	9.69442e-97	3.78726e-95	ENSMUST00000038775	Ndn	UTR3	9
5959	peak_5959	chr6	92074637	92075412	313.622	+	92074637	92075412	0	1	775	0	164	4149	5.06362	9.98689e-97	3.8929e-95	ENSMUST00000113466	Fgd5	UTR3	19
10807	peak_10807	chr11	43585441	43586316	313.585	+	43585441	43586316	0	1	875	0	412	7369	4.54775	1.02721e-96	3.99524e-95	ENSMUST00000050574	Ccnjl	LastExon	23
1841	peak_1841	chr2	25929337	25929962	313.36	-	25929337	25929962	0	1	625	0	622	11828	4.71095	1.2028e-96	4.66794e-95	ENSMUST00000143977	Camsap1	UTR3	16
508	peak_508	chr1	9746333	9747058	313.346	-	9746333	9747058	0	1	725	0	664	9238	4.53622	1.21724e-96	4.7136e-95	ENSMUST00000057438	Vcpip1	Exon	19
16356	peak_16356	chr18	6073280	6112405	313.303	-	6073280	6112405	0	3	6,73,721	0,19504,38404	840	12547	4.63622	1.25745e-96	4.85866e-95	ENSMUST00000182038	Arhgap12	Exon	24
9744	peak_9744	chr9	101922827	101923527	313.071	-	101922827	101923527	0	1	700	0	348	10361	5.48792	1.4799e-96	5.7057e-95	ENSMUST00000215514	Ephb1	UTR3	21
6283	peak_6283	chr6	72432823	72433248	312.907	-	72432823	72433248	0	1	425	0	764	7237	3.91943	1.66195e-96	6.39364e-95	ENSMUST00000205823	Mat2a	UTR3	7
8599	peak_8599	chr8	72814598	72815673	312.897	-	72814598	72815673	0	1	1075	0	246	4867	5.01915	1.67622e-96	6.4345e-95	ENSMUST00000004497	Large1	UTR3	35
10322	peak_10322	chr10	8724793	8725618	312.757	-	8724793	8725618	0	1	825	0	129	3666	5.29096	1.85189e-96	7.09344e-95	ENSMUST00000015449	Sash1	UTR3	21
2836	peak_2836	chr3	105668238	105669690	312.747	+	105668238	105669690	0	2	89686	0,766	187	5793	5.03226	1.8689e-96	7.14307e-95	ENSMUST00000118360	Kcnd3	LastExon	23
11856	peak_11856	chr11	100462613	100464238	312.715	-	100462613	100464238	0	1	1625	0	1932	29833	4.61176	1.91852e-96	7.30113e-95	ENSMUST00000056665	Klhl11	UTR3	37
8264	peak_8264	chr8	108956547	108957372	312.715	+	108956547	108957372	0	1	825	0	224	7439	5.41711	1.91752e-96	7.30113e-95	ENSMUST00000043896	Zfhx3	LastExon	19
439	peak_439	chr1	180332916	180334141	312.579	+	180332916	180334141	0	1	1225	0	592	20035	4.61398	2.11324e-96	8.02487e-95	ENSMUST00000070181	Itpkb	Exon	34
2201	peak_2201	chr2	128610803	128612703	312.384	-	128610803	128612703	0	1	1900	0	568	15554	5.51483	2.42433e-96	9.18645e-95	ENSMUST00000014499	Anapc1	UTR3	49
10871	peak_10871	chr11	57529639	57530464	311.935	+	57529639	57530464	0	1	825	0	591	14938	5.14041	3.31673e-96	1.25411e-94	ENSMUST00000020830	Mfap3	LastExon	22
2516	peak_2516	chr3	5399059	5399534	311.905	+	5399059	5399534	0	1	475	0	367	8400	5.03997	3.39187e-96	1.27978e-94	ENSMUST00000176383	Zfhx4	Exon	8
8791	peak_8791	chr8	121881999	121882874	311.904	-	121881999	121882874	0	1	875	0	1367	29856	4.5459	3.40132e-96	1.28061e-94	ENSMUST00000045557	Slc7a5	UTR3	24
17141	peak_17141	chr19	56810339	56813618	311.873	-	56810339	56813618	0	2	26624	0,2655	702	13368	4.95972	3.48469e-96	1.30921e-94	ENSMUST00000076085	Ccdc186	Exon	26
14442	peak_14442	chr15	82815628	82852061	311.818	-	82815628	82852061	0	3	32,94,549	0,9602,35884	2024	42003	4.46812	3.62556e-96	1.35924e-94	ENSMUST00000109510	Tcf20	Exon	10
4090	peak_4090	chr4	59771836	59773917	311.431	-	59771836	59773917	0	2	623,2	0,2079	313	11668	5.76036	4.75259e-96	1.77799e-94	ENSMUST00000107526	Inip	UTR3	20
141	peak_141	chr1	64723563	64723963	311.383	+	64723563	64723963	0	1	400	0	108	3519	5.62538	4.92475e-96	1.8385e-94	ENSMUST00000094898	Ccnyl1	LastExon	14
10480	peak_10480	chr10	76709191	76709916	311.293	-	76709191	76709916	0	1	725	0	139	6122	5.53432	5.25169e-96	1.95642e-94	ENSMUST00000001147	Col6a1	UTR3	12
10370	peak_10370	chr10	33948958	33949333	311.204	-	33948958	33949333	0	1	375	0	229	4278	5.03798	5.59722e-96	2.08075e-94	ENSMUST00000218222	Zup1	LastExon	10
8856	peak_8856	chr9	13252096	13252646	311.149	+	13252096	13252646	0	1	550	0	375	7187	5.06508	5.8261e-96	2.16129e-94	ENSMUST00000215735	Ccdc82	UTR5	21
12975	peak_12975	chr13	21444674	21445774	311.127	-	21444674	21445774	0	1	1100	0	743	12208	4.76445	5.92917e-96	2.19491e-94	ENSMUST00000110485	Zscan26	UTR3	27
6191	peak_6191	chr6	34157254	34158479	310.721	-	34157254	34158479	0	1	1225	0	594	11948	4.80981	7.87258e-96	2.90824e-94	ENSMUST00000146514	Slc35b4	UTR3	27
625	peak_625	chr1	64035271	64121302	310.648	-	64035271	64121302	0	4	493124630403	0,7042,43433,85628	1131	20853	4.43718	8.29958e-96	3.05958e-94	ENSMUST00000055001	Klf7	Exon	52
12208	peak_12208	chr12	83734010	83734785	310.528	+	83734010	83734785	0	1	775	0	425	12005	5.308	9.0406e-96	3.32581e-94	ENSMUST00000101225	Psen1	LastExon	26
5730	peak_5730	chr6	4755450	4755950	310.467	+	4755450	4755950	0	1	500	0	302	8458	5.29331	9.44586e-96	3.46767e-94	ENSMUST00000176204	Peg10	UTR3	7
10076	peak_10076	chr10	76038987	76039362	310.425	+	76038987	76039362	0	1	375	0	207	5487	5.08263	9.74475e-96	3.56997e-94	ENSMUST00000061617	Zfp280b	LastExon	9
9692	peak_9692	chr9	87192272	87192922	309.97	-	87192272	87192922	0	1	650	0	270	7845	5.44497	1.339e-95	4.89527e-94	ENSMUST00000093802	Cep162	UTR3	26
13884	peak_13884	chr14	102980730	102981780	309.942	-	102980730	102981780	0	1	1050	0	475	22963	5.51103	1.36768e-95	4.98977e-94	ENSMUST00000184744	Kctd12	UTR3	18
9843	peak_9843	chr9	119239881	119240931	309.76	-	119239881	119240931	0	1	1050	0	463	8597	4.89699	1.55553e-95	5.66341e-94	ENSMUST00000040853	Oxsr1	UTR3	26
634	peak_634	chr1	66801096	66801896	309.324	-	66801096	66801896	0	1	800	0	236	4643	5.10702	2.11223e-95	7.65868e-94	ENSMUST00000189846	Kansl1l	UTR3	15
14223	peak_14223	chr15	8635923	8636298	309.324	-	8635923	8636298	0	1	375	0	656	12922	4.8885	2.1106e-95	7.65868e-94	ENSMUST00000125997	Slc1a3	UTR3	12
1295	peak_1295	chr2	71856016	71857266	309.107	+	71856016	71857266	0	1	1250	0	615	9454	4.58208	2.46006e-95	8.90157e-94	ENSMUST00000028522	Itga6	UTR3	36
3385	peak_3385	chr4	8865748	8866898	308.9	+	8865748	8866898	0	1	1150	0	2072	52353	4.81027	2.84603e-95	1.02771e-93	ENSMUST00000170391	Chd7	LastExon	27
4345	peak_4345	chr4	133679982	133684436	308.612	-	133679982	133684436	0	2	2073,2	0,4452	6625	107119	4.30617	3.48148e-95	1.25461e-93	ENSMUST00000008024	Arid1a	UTR3	53
5869	peak_5869	chr6	60976435	60977385	308.596	+	60976435	60977385	0	1	950	0	159	3139	5.13278	3.52694e-95	1.2684e-93	ENSMUST00000204333	Mmrn1	Exon	32
1257	peak_1257	chr2	49548565	49550226	308.548	+	49548565	49550226	0	2	199301	0,1360	669	14966	5.21104	3.6536e-95	1.31129e-93	ENSMUST00000092123	Epc2	LastExon	15
9975	peak_9975	chr10	43582974	43583324	308.48	+	43582974	43583324	0	1	350	0	2827	43423	4.73558	3.83895e-95	1.37501e-93	ENSMUST00000058714	Cd24a	UTR3	8
9704	peak_9704	chr9	91361157	91361707	308.452	-	91361157	91361707	0	1	550	0	1406	17027	4.11872	3.92096e-95	1.40154e-93	ENSMUST00000065360	Zic1	UTR3	12
17467	peak_17467	chrX	53642487	53642987	308.411	-	53642487	53642987	0	1	500	0	135	6446	5.55683	4.0427e-95	1.44214e-93	ENSMUST00000088779	Rtl8a	UTR3	14
8297	peak_8297	chr8	111134721	111135096	308.403	+	111134721	111135096	0	1	375	0	173	6389	5.71704	4.07424e-95	1.45046e-93	ENSMUST00000144377	Pdpr	UTR3	7
5258	peak_5258	chr5	36614167	36615092	308.324	-	36614167	36615092	0	1	925	0	903	15194	4.82213	4.31291e-95	1.53234e-93	ENSMUST00000031091	D5Ertd579e	Exon	25
15094	peak_15094	chr16	55905162	55905787	308.233	-	55905162	55905787	0	1	625	0	317	11919	5.28409	4.6001e-95	1.6311e-93	ENSMUST00000117468	Cep97	UTR3	14
882	peak_882	chr1	155846865	155847465	308.14	-	155846865	155847465	0	1	600	0	210	5261	5.27863	4.917e-95	1.73997e-93	ENSMUST00000138762	Cep350	UTR3	19
7248	peak_7248	chr7	12809626	12811326	307.865	-	12809626	12811326	0	1	1700	0	726	12752	4.88182	5.96343e-95	2.10604e-93	ENSMUST00000121215	Zfp329	UTR3	42
16033	peak_16033	chr18	5766308	5770541	307.726	+	5766308	5770541	0	2	1717158	0,4075	2691	35241	4.22783	6.57749e-95	2.31827e-93	ENSMUST00000177030	Zeb1	UTR5	52
683	peak_683	chr1	82237150	82287822	307.696	-	82237150	82287822	0	2	4541046	0,49626	2142	47068	4.75337	6.73065e-95	2.36753e-93	ENSMUST00000069799	Irs1	UTR3	35
5132	peak_5132	chr5	147546611	147547111	307.672	+	147546611	147547111	0	1	500	0	267	5643	5.16361	6.85825e-95	2.40761e-93	ENSMUST00000175807	Pan3	UTR3	17
2368	peak_2368	chr2	160949152	160950152	307.611	-	160949152	160950152	0	1	1000	0	594	15844	5.03272	7.16849e-95	2.51153e-93	ENSMUST00000039782	Chd6	UTR3	22
12817	peak_12817	chr13	55725750	55726221	307.376	+	55725750	55726221	0	1	471	0	348	6934	5.06631	8.45437e-95	2.95618e-93	ENSMUST00000021959	Txndc15	LastExon	15
12591	peak_12591	chr12	102785005	102785855	307.217	-	102785005	102785855	0	1	850	0	982	24077	5.03477	9.45353e-95	3.29902e-93	ENSMUST00000045652	Btbd7	UTR3	26
5658	peak_5658	chr5	140759957	140760757	307.159	-	140759957	140760757	0	1	800	0	1446	41703	4.55082	9.86251e-95	3.43495e-93	ENSMUST00000198447	Gna12	UTR3	21
385	peak_385	chr1	167001791	167079549	307.013	+	167001791	167079549	0	2	371013	0,76745	491	11970	4.74184	1.09341e-94	3.80069e-93	ENSMUST00000126198	Fam78b	LastExon	33
9372	peak_9372	chr9	20436796	20437896	306.941	-	20436796	20437896	0	1	1100	0	655	12086	4.92928	1.15171e-94	3.99546e-93	ENSMUST00000075263	Zfp26	UTR3	28
1790	peak_1790	chr2	12108456	12109081	306.581	-	12108456	12109081	0	1	625	0	48	3354	6.87268	1.48113e-94	5.1282e-93	ENSMUST00000172791	Itga8	UTR3	17
894	peak_894	chr1	156006698	156007398	306.393	-	156006698	156007398	0	1	700	0	302	7833	5.24002	1.69099e-94	5.84336e-93	ENSMUST00000027738	Tor1aip1	UTR3	16
1746	peak_1746	chr2	179894185	179896416	306.217	+	179894185	179896416	0	3	7,38,705	0,470,1526	233	7199	5.22339	1.91283e-94	6.59701e-93	ENSMUST00000129659	Cdh4	UTR5	22
16631	peak_16631	chr19	4761954	4762454	306.166	+	4761954	4762454	0	1	500	0	975	18226	4.63816	1.9867e-94	6.83843e-93	ENSMUST00000195512	Gm37206	UTR3	11
2596	peak_2596	chr3	41613262	41614062	305.852	+	41613262	41614062	0	1	800	0	645	14881	4.92694	2.47363e-94	8.49794e-93	ENSMUST00000168086	Jade1	LastExon	16
8786	peak_8786	chr8	121601002	121604053	305.627	-	121601002	121604053	0	2	1329246	0,2805	1559	32175	4.6829	2.89629e-94	9.93062e-93	ENSMUST00000154725	Zcchc14	UTR3	45
5974	peak_5974	chr6	100866028	100866801	305.525	+	100866028	100866801	0	2	55545	0,228	2808	55994	4.99936	3.11508e-94	1.06601e-92	ENSMUST00000203067	Ppp4r2	UTR5	18
6697	peak_6697	chr7	25270873	25278486	305.254	+	25270873	25278486	0	2	2760,65	0,7548	1483	49205	4.10029	3.76661e-94	1.28648e-92	ENSMUST00000169266	Cic	Exon	43
2608	peak_2608	chr3	51493490	51494315	304.816	+	51493490	51494315	0	1	825	0	272	5864	5.03484	5.11376e-94	1.74322e-92	ENSMUST00000195715	Rab33b	UTR5	21
1997	peak_1997	chr2	65097736	65098886	304.771	-	65097736	65098886	0	1	1150	0	108	3535	5.52992	5.28603e-94	1.79847e-92	ENSMUST00000112430	Cobll1	Exon	40
6559	peak_6559	chr7	4147507	4148173	304.7	+	4147507	4148173	0	1	666	0	1083	24921	4.65225	5.56198e-94	1.88872e-92	ENSMUST00000121270	Leng8	UTR3	10
5958	peak_5958	chr6	91989010	92038039	304.692	+	91989010	92038039	0	3	455,130,15	0,35493,49014	121	5721	5.29925	5.6028e-94	1.89893e-92	ENSMUST00000113466	Fgd5	Exon	17
10706	peak_10706	chr10	128882944	128883644	304.62	-	128882944	128883644	0	1	700	0	303	7543	5.21265	5.90359e-94	1.99704e-92	ENSMUST00000026408	Gdf11	UTR3	22
7897	peak_7897	chr8	9987589	9988714	304.605	+	9987589	9988714	0	1	1125	0	399	6239	4.61852	5.97485e-94	2.01728e-92	ENSMUST00000048216	Abhd13	LastExon	22
15758	peak_15758	chr17	32797755	32798705	304.334	-	32797755	32798705	0	1	950	0	264	3941	4.58502	7.22279e-94	2.43397e-92	ENSMUST00000080905	Zfp811	LastExon	22
1253	peak_1253	chr2	49256690	49258365	304.309	+	49256690	49258365	0	1	1675	0	633	9768	4.62456	7.36251e-94	2.47633e-92	ENSMUST00000112745	Mbd5	LastExon	33
17469	peak_17469	chrX	53669177	53669677	304.227	-	53669177	53669677	0	1	500	0	143	6597	5.51228	7.80839e-94	2.6213e-92	ENSMUST00000088778	Rtl8b	UTR3	14
8144	peak_8144	chr8	83271122	83271747	303.827	+	83271122	83271747	0	1	625	0	380	13861	5.22055	1.03256e-93	3.45977e-92	ENSMUST00000093393	Tbc1d9	LastExon	17
2126	peak_2126	chr2	115863313	115864413	303.825	-	115863313	115864413	0	1	1100	0	4419	53594	4.35125	1.0361e-93	3.46504e-92	ENSMUST00000074285	Meis2	UTR3	39
2876	peak_2876	chr3	124321861	124322361	303.775	+	124321861	124322361	0	1	500	0	280	5789	4.89464	1.07396e-93	3.58486e-92	ENSMUST00000058994	Tram1l1	LastExon	8
5989	peak_5989	chr6	113150954	113151829	303.722	+	113150954	113151829	0	1	875	0	1481	31244	4.77857	1.11675e-93	3.72066e-92	ENSMUST00000150107	Setd5	UTR5	23
8724	peak_8724	chr8	107069499	107070524	303.622	-	107069499	107070524	0	1	1025	0	790	12687	4.59794	1.19925e-93	3.988e-92	ENSMUST00000068388	Terf2	UTR3	25
11080	peak_11080	chr11	79578517	79578992	303.444	+	79578517	79578992	0	1	475	0	559	8926	4.59037	1.35938e-93	4.512e-92	ENSMUST00000137997	Nf1	UTR3	11
15556	peak_15556	chr17	74579814	74580514	303.431	+	74579814	74580514	0	1	700	0	1189	18572	4.62867	1.37385e-93	4.55148e-92	ENSMUST00000183224	Birc6	Exon	17
5049	peak_5049	chr5	138101631	138102756	303.41	+	138101631	138102756	0	1	1125	0	875	14000	4.81463	1.39645e-93	4.6177e-92	ENSMUST00000110962	Zkscan1	UTR3	25
12366	peak_12366	chr12	15793276	15793976	303.145	-	15793276	15793976	0	1	700	0	1677	31439	4.55946	1.68091e-93	5.54793e-92	ENSMUST00000221518	Trib2	UTR3	14
16615	peak_16615	chr18	88868949	88870199	303.13	-	88868949	88870199	0	1	1250	0	1107	23877	4.90001	1.70232e-93	5.60814e-92	ENSMUST00000125362	Socs6	UTR3	26
11899	peak_11899	chr11	104504944	104505644	302.957	-	104504944	104505644	0	1	700	0	692	11372	4.81029	1.92292e-93	6.32309e-92	ENSMUST00000106962	Cdc27	UTR3	22
13972	peak_13972	chr15	39030868	39031318	302.875	+	39030868	39031318	0	1	450	0	95	3039	5.70005	2.03866e-93	6.6912e-92	ENSMUST00000022906	Fzd6	Exon	8
12179	peak_12179	chr12	76385885	76387135	302.728	+	76385885	76387135	0	1	1250	0	1148	17870	4.68077	2.26231e-93	7.41086e-92	ENSMUST00000042779	Zbtb1	LastExon	36
11705	peak_11705	chr11	76212595	76213145	302.728	-	76212595	76213145	0	1	550	0	296	6189	4.71038	2.26632e-93	7.41086e-92	ENSMUST00000169701	Glod4	UTR3	21
511	peak_511	chr1	12989669	12990319	302.598	-	12989669	12990319	0	1	650	0	313	6102	4.51503	2.48444e-93	8.10912e-92	ENSMUST00000191566	Slco5a1	UTR3	10
[truncated: 17,117 more rows]

## Sheet: WT-cKO-Peaks-DRACH Summary
WT：DRACH motif number	m6A peaks number in WT	cKO：DRACH motif number	m6A peaks number in cKO
[truncated: 81 more rows]
